# Supplementary material for: Prognosis and determinants of serum PTH changes over time in 1-5 CKD stage patients followed in tertiary care
Source: PLoS One. 2018 Aug 23;13(8):e0202417. doi: 10.1371/journal.pone.0202417 (PMC6107171; doi:10.1371/journal.pone.0202417)
Supplement: S1 dataset — (XLSX) [file pone.0202417.s001.xlsx]

## Sheet: Data
Gender	Age	Diabetes	Dyslipidemia	Cvd	Hypertension	CEI	Alfa	Arb	Bb	CaB	Clonidine	N_Ht_drugd	Diur_01	Txcol_01	Tx_Tgl	Tx_Calcio	Dose_Ca	Chelants	Chel_type	Esa_01	Tipo_Esa	Dose_Esa	Iron_01	Iron_type	Tx_Chelanti_Ca	Cinacalcet	Vit_D_n	Vit_d_n_dose	Vit_D	Tipo_Vitd	Vitd_Dose_Mcg	Pfirst1	Cafirst1	Uprotfirst1	Pth3	Pth4	Pth5	Pth6	Pth7	Fu_Visit1	Fu_Visit2	Fu_Visit3	Fu_Visit4	Fu_Visit5	Fu_Visit6	Epi1	Epi2	Epi3	Epi4
1	79.6685	1	0	0	1	0	1	0	0	0	0	2	1	0	1	0		0	0	0					0		0		1	3	1.75	3	8.8		334					0.59726	1.05753	1.63014	2.08493	2.6274	3.04658	43.7461
1	83.9397	0	0	0	1	0	1	0	0	0	0	2	1	1	0	0		1	1	1	3	40	1	1	1		0		1	3	1.5	5.8	8	2.6	375					0.534247	0.923288					20.2168	4.69617	9.68391
1	53.6493	1	0	0	1	1	0	0	0	0	0	2	1	1	0	0		0	0	0					0		0		0			3.6	10.1	0		30	52.3	27		0.441096	0.978082	1.32329	1.86027	2.49315	3.01644	80.7451	65.9785	59.9018	59.9018
1	60.8712	0	0	1	1	1	0	0	0	0	0	1	0	0	0	0		0	0	0					0		0		1	3	2	3	9.8	2.1	56		78	112	135	0.517808	1.03014	1.49315	2.06027	2.52603	3.03836	37.2548	39.6382	31.2426	32.9676
0	69.7616	1	1	0	1	0	0	0	0	1	0	1	0	1	0	0		0	0	1	5	12.5			0		0		1	4	3	3.8	8.2	5.3						0.526027	0.972603					13.9424	8.43898	9.08282
0	36.6329	0	0	0	1	1	0	0	0	0	0	2	1	0	0	0		0	0	0			1	1	0		0		0			4.6	9.8	0.45	27	43	115			0.484931	0.961644	1.6137	2.45479	3.2274		29.5717	26.6189	25.1596	20.1825
0	82.0548	0	1	0	1	0	0	0	1	0	0	1	0	0	1	0		0	0	0					0		0		0			3.7	9.8	0.124			208			0.652055	1.10685	1.59178	2.10959	2.58904	3.01644	23.83	26.16	21.1107	24.5417
1	71.8767	0	0	0	1	0	0	0	1	0	0	2	1	0	1	0		0	0	0					0		0		0			3.7	8	0.19			87		39.3	0.594521	1.07123	1.61096	2.16712	2.63014	3.09589	58.049	64.5976	57.1111	58.1834
0	64.0356	0	1	0	1	1	0	0	0	0	0	2	1	1	0	0		0	0	1	3	12	1	1	0		1	8750	0			4.2	9.4	0.55	480	384				0.509589	0.939726	1.43836				10.5519	9.21892	9.08735	8.17996
1	70.6986	1	1	1	1	0	0	0	1	0	0	2	1	1	0	0		1	3	1	5	50			1		0		1	3	0.25	4.1	9.9	1.4						0.205479						16.1049	14.1788
1	68.4356	0	0	0	1	0	0	0	1	0	0	2	1	1	0	0		0	0	0					0		1	8750	0			2.3	10				28			0.821918	1.28219	1.85479	2.26027	2.85205	3.25753	58.3817
0	66.8274	1	1	0	1	1	0	0	0	0	0	2	1	1	0	0		0	0	0					0		0		0			3.9	8.9	1.6	83	93	77	60		0.421918	0.863014	1.51507	1.91781	2.24384	2.74247	45.1847	45.1847	36.5583	38.6733
0	76.0082	0	0	0	1	0	0	0	0	1	0	1	0	0	0	0		0	0	0					0		0		0			3.2	10.3	0.55	75	71	120			0.632877	1.03562	1.38082	1.91781	2.49315	3.03836	22.426	25.1649	20.0454	20.0454
0	83.0082	0	0	1	1	0	0	0	0	1	0	2	1	0	1	0		0	0	0					0		0		1	3	2.5	3.5	9.5	0.4	155	84	84	84		0.583562	1.00548	1.47945	2.06027	2.39726	3.01096	7.78091	10.3009	9.24682	15.1808
0	83.8192	0	0	0	1	1	0	0	0	0	0	1	0	0	0	0		0	0	0					0		0		1	3	0.75	3.3	9.5		157	160	308			0.545205	1.00822	1.52603	2.04384	2.54247	3.01096	30.2806	28.7885	27.9922	27.4196
1	50.6822	0	1	1	1	0	0	0	0	1	0	2	1	1	0	1	1000	1	1	0					1		0		1	3	1.75	4	9.3	0.2	186	189				0.561644	1.10685	1.59726				10.2911	8.95454	8.8763	10.0024
1	74.9918	0	0	0	1	1	0	0	0	0	0	1	0	0	0	0		0	0	0					0		0		0			3.3	9.2	0.22	125	110	76.8	89		0.665753	1.27945	1.83562	2.36164	2.92877		56.7926	72.6866	51.562	69.0168
0	73.9479	0	0	0	1	0	0	0	1	0	0	1	0	0	0	1	7000	1	4	1	5	32.5			1		0		1	4	14	5.6	9.27	0.45						0.20274						7.35303	4.85059
1	71.9644	0	0	0	1	0	0	1	0	0	0	1	0	0	0	0		0	0	0					0		0		1	3	0.75	3	10.4	0.572	165	287	284	162	265	0.528767	1.47945	1.90959	2.41096	2.74521	3.10959	27.6446	30.7111	24.9191	19.3869
1	56.9233	0	1	1	1	1	0	0	0	0	0	2	1	1	0	0		0	0	0					0		0		0			2.6	9.5	0.18						0.517808	1	1.56438	2.06301	2.6	3.08493	64.4784	55.122	60.6279	54.7362
1	69.5699	1	0	0	1	0	0	0	0	1	0	2	1	1	0	0		1	1	0			1	1	1		0		1	4	8	5	9.27	1.155	221		162			0.487671	1.00548	1.54795	2.14521	2.69589	3.07397	17.2195	13.3995	13.7935	9.85218
1	72.6301	1	0	1	1	0	0	0	1	0	0	1	0	0	1	0		0	0	0					0		0		0			2.7	9.4							0.630137	1.09041	2.23288	2.35342	2.66027	3.06575	50.1824	54.195	43.2969	52.8808
1	66.9836	0	0	0	1	0	0	0	1	0	0	2	1	0	0	0		0	0	0					0		0		0			3.63	9.6	0.2	90.6		81		110	0.679452	1.06575	1.50959	1.86575	2.31507	3.0274	31.8047
1	71.9452	1	0	1	1	1	0	0	0	0	0	2	1	1	0	0		0	0	0					0		0		1	3	1.75	4.2	10	0.75	424		407			0.460274	0.961644	1.46301	1.97808	2.49863		14.9543	16.3828	14.2433	12.8398
0	75.7671	0	1	0	0	0	0	0	0	0	0	0	0	1	0	0		0	0	0					0		0		0			3.62341	9.6	0	31.6	26	30	27.4	38.8	0.531507	1.03014	1.52329	1.98904	2.53425	3.02466	61.2224	64.455	48.8699	71.4449
0	71.6959	1	1	1	1	0	0	0	1	0	0	2	1	0	0	0		1	4	1	3	15			1		0		1	4	14	4.7	9.27	0.75	248					0.50411	0.846575					13.1861	5.51291	7.41799
1	56.5753	0	0	0	1	0	0	0	0	0	0	1	1	0	0	0		1	1	1	3	60	1	1	1		0		1	4	6	4.4	8.7	1.04	388					0.558904	0.975342					21.7524	23.0523	13.9286
0	50.5918	0	0	0	1	0	0	1	0	0	0	1	0	1	0	0		0	0	0					0		1	8750	0			3.8	9.3	0	49		49			0.40274	1.13425	1.51781	2.12329	2.66849	3.17534	92.4801	91.0844	73.4786
0	89.9973	0	0	1	1	0	0	1	0	1	0	3	1	0	0	0		1	1	1	3	40			1		0		1	3	1	3.9	9.4		148	134.4				0.630137	0.978082	1.46301	2.01918	2.49863	3	11.3982	10.9854	8.29623	9.68049
1	72.8877	0	1	1	1	0	0	1	0	0	0	2	1	1	0	1	500	0	1	0					1		0		1	3	0.25	2.88015	9.24	0.5						0.482192	1.18356					31.7291	21.6681
1	73.9096	0	1	0	1	1	0	0	0	0	0	2	1	0	0	0		0	0	0					0		0		0			2.6	9.7	1.1	93			147	48	0.539726	1.02192	1.49315	1.99178	2.43014	3.08767	42.8956	47.3698	45.2332	34.169
0	67.6356	0	1	0	1	0	0	0	0	1	0	2	1	1	0	0		0	0	0					0		0		0			3.5	9.3	0.299		30.5	31.4	33		0.446575	0.791781	1.30959	1.76986	2.21096	2.79452	74.0414	54.9844	77.881	69.591
1	39.8959	0	0	0	0	0	0	0	0	0	0	0	0	0	0	0		0	0	0					0		1	5000	0			3.5	9.1	1.005						0.70411	0.967123	1.45753	1.81096	2.40822	3.02466	23.5632	19.8683	19.7292	19.1192
1	66.7288	0	1	1	1	0	0	0	1	0	0	2	1	0	0	1	1250	1	4	1	3	15	1	1	1		1	5000	0			4.7	7.96	4.5						0.326027						6.59021	4.70687
1	66.674	1	1	1	1	1	0	0	0	0	0	3	1	1	0	0		0	0	0					0		0		0			3.2	9.2	0.075	95.5		70	75		0.350685	0.830137	1.32603	1.80822	2.6137	3.11233	68.3893	55.0498	50.2898	54.6645
1	77.8932	0	1	0	1	0	0	0	0	1	0	2	1	1	0	0		0	0	0					0		0		0			3.8	9.5	0.139	67.8		44	21		0.553425	1.09041	2.06027	2.53699	3.03836		43.2929	35.171	39.9516	46.4786
0	80.8986	0	0	0	1	0	0	0	1	0	0	1	0	0	0	1	1000	0	1	0					1		0		1	3	1.5	3.3	9.8	0		71		105	89	0.821918	1.32329	1.74521	2.29863	2.79726	3.27945	46.4926	42.5082	43.8896	53.2325
1	68.0082	0	1	1	1	0	0	0	0	0	0	1	1	1	1	0		1	1	1	5	10			1		0		1	3	0.25	3.7	9			80		84		0.594521	1.05479	1.5726	2.12877	2.49315	2.99178	13.2929	12.7431	12.7531	13.5634
1	85.1151	0	0	0	1	0	0	0	1	0	0	2	1	0	0	0		1	1	1	2	3000	1	1	1		0		1	3	0.75	3	8.4			113				0.586301	1.09315	1.55342	2.06849			11.7878	18.4973	11.3983	13.5786
0	40.6548	0	0	0	1	1	0	0	0	0	0	1	0	0	0	0		0	0	1	2	5000			0	1	0		1	1	1.75	3.93311	9.1	0.735	221	122	396	106	251	0.479452	1.08219	1.58356	2.07671	2.57808	3.07397	10.5779	13.0795	14.2872	11.5804
1	75.9178	1	0	0	1	1	0	0	0	0	0	2	1	1	0	0		0	0	0					0		0		0			2.9	9.5	0.04	37	76	56	61		0.70137	1.37534	1.83288	2.4	2.89589	3.35342	77.4862	62.1576	61.7225	57.6335
1	58.4575	0	1	0	1	0	1	0	0	0	1	3	1	1	0	0		1	4	0			1	1	1		1	5250	0			5.6	9.27							0.583562						9.78253	7.02639
1	62.4685	1	0	0	1	0	0	0	0	1	0	1	0	0	0	0		0	0	0					0		0		0			3.2	9.5	1.8	58	52		50	51	0.736986	1.29863	1.90685	2.4274	2.88493	3.49041	67.6343	52.1627	61.5809	62.1586
0	37.7781	0	0	0	0	0	0	0	0	0	0	0	0	0	0	0		0	0	0			1	4	0		1	8750	0			4.1	9	1.4	176	181	37	122	111	0.547945	1.35068	2.05205	2.55068	2.92877	3.46849	17.9675	21.0054	16.8491	19.9404
1	74.0329	0	0	0	1	0	0	1	0	0	0	2	1	0	0	0		0	0	0					0		0		1	3	1.5	3.45	8.9	0.775						0.682192	1.27397					34.1713	38.5789
0	77.7425	0	1	0	1	1	0	0	0	0	0	3	1	1	0	0		1	1	0			1	1	1		0		1	3	1.75	4.2	9.4	0.1	94.4		63.9			0.780822	1.30685	1.6137	2.38082	2.89863	3.37808	51.216	46.102	30.4789	38.326
0	81.9534	0	0	0	1	0	0	0	0	0	0	1	1	0	0	0		1	4	1	3	30			1		0		0			4.7	9		142					0.457534	0.975342	1.06301				6.86196	7.76466	6.84315	4.48453
0	64.5562	1	1	1	1	0	0	1	0	0	0	2	1	1	0	0		0	0	1	2	2000	1	1	0		0		1	4	7	4.7	9.4	0.45				375		0.558904	1.09315	1.54247	2.02192	2.48493		21.8777	20.2356	15.943	14.2583
1	74.9151	0	1	1	1	0	0	0	1	0	0	2	1	0	1	0		0	0	0					0		0		1	2	1.75	3.8	9.4	0.3	102	57	100	87	102	0.556164	1.09589	1.44932	1.89589	2.4137	2.9863	44.2081	33.755	38.0722	33.5187
1	54.4931	0	0	0	1	0	0	1	0	0	0	2	1	1	0	0		0	0	0					0		0		1	4	3	2.2	9.2	0.28	98	146	97	138	86	0.712329	1.23562	1.58356	2.08767	2.76986	3.22466	43.6676	43.0944	41.1644	46.4281
1	77.611	0	0	0	1	0	1	0	0	0	0	1	0	0	0	0		0	0	0					0		0		0			2.55	8.6	0			35.8	48	54	1.07123	1.54795	2	2.5863	3.10411	3.56438	51.4226	66.7658	60.9927	76.034
0	31.8795	0	0	0	1	1	0	0	0	0	0	2	1	1	0	0		0	0	0			1	1	0		0		0			3.89	7.8	7.9		48				0.547945	0.983562	1.56438	1.86849	2.88219		140.281	122.762	129.439	124.702
0	81.8082	0	1	1	1	0	0	0	0	1	0	2	1	1	0	1	1000	0	1	0					1		0		1	4	3	4	9.5	1.3	235	280	113.9		115	0.506849	1.06301	1.61918	2.12329	2.52877	3.08219	23.3121	20.7305	16.4693	18.3183
1	80.9014	0	1	0	1	0	1	0	0	0	0	2	1	1	0	0		1	1	1	3	15			1		1	5000	0			5	9.27	1.5	249	159	271	365		0.539726	1.11507	1.68219	2.22192	2.77808	3.18904	12.4763	10.6897	14.7915	10.8773
1	42.7123	0	0	0	1	0	0	0	1	0	0	1	0	0	0	0		0	0	1	2	4000			0		0		1	3	1.75	4.6	8.6	2.2						0.736986						12.9101	11.3506
1	37.9644	0	1	0	1	1	0	0	0	0	0	2	1	0	1	0		0	0	0					0		0		1	3	1.75	3.5	9.1	2	47		73.3	50		0.380822	1.03288	1.3589	1.87945	2.29863	3.03562	28.6384	33.4119	34.8566	30.2302
1	76.7753	0	1	0	1	0	0	1	0	0	0	2	1	1	0	0		0	0	0					0		1	2000	0			2.7	9	0.0105	85.5				108	0.586301	1.05753	1.56164	2.08219	2.54247	3.04658	68.6379	83.9754	83.3876	83.3876
1	76.7589	1	1	0	1	1	0	0	0	0	0	2	1	0	0	0		0	0	0					0		0		0			3.2	9.1	0.111	127		71			0.515068	0.964384	1.56986	2.03562	2.55068	2.9726	48.3472	29.0542	52.7423
1	74.8301	0	0	0	1	0	0	1	0	0	0	2	1	0	0	0		0	0	0					0		0		0			4.5	8.6		126	102				0.561644	1.01918	1.53425	1.84658	2.61918	3.06849	25.7889	27.0936	31.6176	37.096
0	74.9342	0	1	1	1	1	0	0	0	0	0	1	0	1	0	0		0	0	1	3	10			0		1	5000	0			4.1	8.7	0.39						0.89589	1.31507	1.64658				23.9031	21.6408	17.5165
0	79.0877	1	0	0	1	0	0	0	0	1	0	2	1	1	0	0		1	1	1	3	40	1	1	1		1	6160	0			3.1	9.5	0.14	97		182	153		0.416438	1.10959	1.54795	2.0411	2.5863	2.96986	32.2526	27.9719	31.5494	56.5321
1	74.8904	0	0	0	1	0	0	0	0	1	0	2	1	0	0	0		1	1	0					1		0		1	3	1.75	5	10	0.344	140		144	168		0.558904	1.05479	1.50411	1.97534	2.63562	3.12329	12.0169	11.4265	11.0727	9.06458
1	65.9644	0	0	0	1	0	0	1	0	0	0	2	1	0	0	0		0	0	0					0		0		0			2.8	9.27	0.787	50	76		103	133	0.49589	1.07123	1.40274	1.74247	2.33699	3.05479	35.3042	25.9336	17.8976	24.8325
1	75.0356	1	1	1	1	0	0	0	0	1	0	2	1	1	0	0		0	0	0					0		1	5000	0			3.7	9.3	1.5				64	60	0.676712	0.920548	1.72603	2.0137	2.33973	3.03014	31.7945	34.5603	34.1079	36.0917
1	76.6493	0	0	0	1	1	0	0	0	0	0	2	1	1	0	0		0	0	0					0		0		0			2.6	9.8		76	56	83	77	72	0.682192	1.21096	1.73973	2.28493	2.83288	3.30137	38.3915	40.5863	41.7834	36.3857
0	74.1205	1	0	0	1	0	0	1	0	0	0	2	1	0	0	1	2000	0	1	0					1		0		0			5.6	8.2	0.084	79	79	70.7	108		0.49863	1.09315	1.55342	2.09315	2.52055	3.01096	28.9651	19.7573	22.944	21.844
1	44.9123	0	0	0	1	1	0	0	0	0	0	1	0	0	0	0		0	0	0					0		0		0			3.2	8.6	0	84	72				0.745205	1.51781	2.04931	3.07397			44.6243	49.6611	49.3135	47.6437
1	81.8055	0	1	1	1	0	0	0	1	0	0	2	1	1	0	0		0	0	0					0		0		1	4	7	3.4	9							0.709589	1.26849					56.7673	34.2176
1	81.937	0	0	0	1	0	0	1	0	0	0	1	0	0	0	0		0	0	1	5	25	1	2	0		0		0			3.6	9.2					68		0.523288	1.00274	1.44384	2.00822	2.45205	2.96712	64.7674	48.6121	64.314	61.6426
0	59.8055	0	1	0	1	0	0	1	0	0	0	2	1	0	0	0		1	1	0					1		0		1	3	1.75	3.6	9	0.8	133		46			0.460274	0.920548	1.57534	2.14795	2.49315	2.91781	43.4012	47.4694	43.0974	39.6484
1	77.9096	0	1	0	1	0	0	0	1	0	0	2	1	0	0	0		0	0	0					0		0		0			2.3	9.1	0.0135	94.2			135		0.580822	1.13699	1.43836	1.90411	2.40822	3.14795	35.1669	35.1669	37.2797	37.2797
1	84.6027	0	1	0	1	1	0	0	0	0	0	3	1	1	0	1	1000	0	1	0					1		0		1	3	0.75	3.5	9.2	0	162			175		0.679452	1.10137	1.56712	2.03836	2.49041	2.9863	28.1021	26.6317	25.119	21.7851
1	80.6384	0	1	0	1	0	0	1	0	0	0	2	1	0	0	1	1000	0	1	0					1		0		1	2	3.5	3.7	9.1			189	78	173		0.682192	1.00548	1.53425	2.00822	2.66027	3.03562	66.8004	27.3838	42.1688	27.1921
0	82.989	1	1	0	1	0	0	0	0	0	1	2	1	1	0	0		0	0	1	3	20	1	1	0		0		0			4.2	9.7	0.225	90	88	231	84		0.520548	0.942466	1.53699	1.7863	2.14795	2.69315	13.0786	20.6693	19.0861	16.3332
0	71.663	0	0	0	1	0	0	0	0	1	0	2	1	0	0	0		0	0	0					0		0		1	3	0.75	3.7	9.9	0.08	75		69	50	105	0.556164	1.04932	1.54795	1.96986	2.45479	2.9589	37.3379	29.4695	31.3569	27.4115
1	63.7178	1	0	0	1	0	0	0	1	0	0	2	1	0	1	0		0	0	0					0		0		0			4.08	7.9	2.3	72	53			53	0.575342	0.991781	1.57534	1.95068	2.33699	2.85753	58.2096	45.0863	30.6241	53.4932
0	72.9918	1	1	0	1	0	0	0	0	1	0	2	1	1	0	0		0	0	1	3	30	1	1	0		0		1	3	0.75	4.1	7.2	0.045				108		0.473973	0.99726	1.51233	2.05205	2.45479	2.9726	32.4343	34.1796	36.1408	42.967
0	81.9836	1	1	0	1	1	0	0	0	0	0	3	1	1	0	0		0	0	1	3	40	1	3	0		0		0			3.7	10.6	0.432		95.7		90.9		0.345205	0.99726	1.56712	1.98904	2.62192	2.96712	27.4086	27.4086	23.9616	25.4945
0	75.6877	0	1	0	1	0	0	0	0	1	0	2	1	0	0	0		0	0	0					0		0		0			3.97	9.3	0.08	75	89.9		61	86	0.953425	1.4411	1.8411	2.36712	2.95616	3.38082	33.5384	38.1594	30.9221	32.801
1	73.5096	0	1	1	1	0	0	0	1	0	0	2	1	1	0	0		0	0	0					0		1	8750	0			3.1	9	0	108	107	124	112	87	0.465753	1.23288	1.63288	2.13699	2.74521	3.22192	24.4819	19.1678	24.8812	22.6352
0	34.4192	0	0	0	1	1	0	0	0	0	0	1	0	0	0	0		0	0	0					0		0		0			3.8	9.7	0.2	42			24		0.679452	1.23836	1.97808	2.2	2.63014	3.14521	120.592	128.046	127.998	127.15
0	67.5616	1	1	1	1	0	0	1	0	0	0	2	1	1	0	1	1000	0	1	0			1	1	1		1	6160	0			4.3	9.1	0.1	66	60.5	45.6	67		0.772603	1.30959	1.94247	2.29863	2.63562	3.10959	55.013	55.013	54.6279	37.546
1	41.0466	0	0	0	1	0	0	1	0	0	0	2	1	1	0	0		1	1	0			1	1	1		1	5000	0			3.8	9.4	0.12		119		28.4		0.567123	1.01644	1.56438	2.04384	2.52877	3.06575	26.2282	20.3541	20.8923	20.0152
1	74.7726	0	0	0	1	1	0	0	0	0	0	1	0	0	0	0		0	0	0					0		1	5000	0			3.1	9.2	0.15	93	52				0.506849	0.947945	1.43836	1.93699	2.43014	2.88767	69.6104	54.8338	58.6569	55.4489
1	81.7699	1	1	1	1	0	0	0	0	1	0	2	1	1	0	0		0	0	0					0		0		0			2.4	8.95	0	40	40	9.6	37	20	0.736986	1.04384	1.46027	1.86849	2.50959	3.33151	74.3654	67.7582	65.8077	63.0264
0	66.526	0	1	0	0	0	0	0	0	0	0	0	0	0	0	0		0	0	0					0		0		0			3.8	10.7		94		45			0.684932	1.35616	1.76164	2.16712	2.71781	3.13699	55.4146
0	77.9562	0	1	0	1	1	0	0	0	0	0	1	0	1	0	0		0	0	0					0		0		0			4	10.4	0	132	123	123	134	117	0.512329	1.04932	1.66301	2.04384	2.44932	2.9863	22.1212	24.8229	21.9664	24.6491
0	85.8137	0	0	0	1	0	0	1	0	0	0	2	1	0	0	1	500	0	1	0					1		0		1	3	1.5	5.1	7.2	0	15.5		11	4		0.561644	1.0411	1.45479	1.90959	2.48767	2.98082	29.2121	18.843	35.901	28.3898
1	24.6329	0	0	0	1	1	0	0	0	0	0	1	0	0	0	0		0	0	0					0		0		0			4.1	10.1	0.8						0.575342	1.07671	1.52603	1.99726	2.58904	3.06575	104.728	120.034	114.452	114.452
1	42.8712	0	0	0	1	0	0	0	1	1	0	3	1	0	0	0		1	2	1	1	12000			1		0		0			6.2	10	0.396			398			0.654795	1.04932	1.47671	1.87945	2.43562	2.83288	14.3085	12.8957	13.2542	12.0381
0	54.9205	0	0	0	1	0	0	1	0	0	0	1	0	0	0	0		1	1	1	5	12.5			1		0		1	3	0.25	5.7	9.8		181					0.438356	0.783562	1.63562				9.85272	9.19233	6.15897
1	80.074	1	1	0	1	0	0	1	0	0	0	2	1	1	0	0		0	0	0					0		0		1	3	1.5	3.68	9.1	2.37	228	200	150			0.632877	1.08767	1.56986	2.0274	2.62192	3.10685	22.6478	21.2147	17.0191	17.5801
0	75.0548	1	0	0	1	0	0	0	1	0	0	1	0	0	0	0		0	0	0					0		0		0			3.5	9.4							0.586301	1.22466	2.28767				58.5665	66.5227	66.057
1	81.7233	0	0	0	1	0	0	1	0	0	0	2	1	1	0	0		0	0	0					0		1	5000	0			2.5	8.5	0.165	104.5	158				0.753425	1.29315	1.66575	2.09315	2.80822		42.1436	45.5637	47.5337	50.0436
0	76.8411	0	1	1	1	0	0	1	1	0	0	3	1	1	0	0		0	0	1	3	20	1	1	0		0		1	3	0.75	2.9	9.1	0	322	163		150		0.556164	1.15068	1.66849	2.16712	2.58904	2.9726	57.8362	51.5413	43.8515	39.6005
0	43.7836	0	0	0	1	1	0	0	0	0	0	1	0	0	0	0		0	0	1	3	30	1	5	0		0		1	4	0.5	3.7	9.2	0		247				0.553425	0.956164	1.55068	2.21644			14.4323	13.6508	11.4479	7.6794
1	78.9671	1	0	0	1	1	0	0	0	0	0	2	1	0	0	0		0	0	0					0		0		1	3	3	3	9.2	0.289	59	72	77	141		0.673973	0.961644	1.46027	2.09315	2.64658	3.1863	39.9309	46.4544	37.0038	39.6513
1	50.5753	0	1	0	1	1	0	0	0	0	0	2	1	1	0	0		0	0	1	3	30			0		0		1	3	0.75	4.7	9.27		74					0.575342	1.08493					21.0853	13.5547	8.04522
1	70.011	0	1	0	1	1	0	0	0	0	0	2	1	1	0	0		1	3	0					1		0		1	3	0.25	5.8	9.4							0.764384						11.6522	8.89699
1	74.0301	1	0	0	1	1	0	0	0	0	0	2	1	1	0	0		0	0	0					0		0		0			2.6	9		42	100	83		72	0.643836	1.19178	1.76438	2.48493		3.16712	57.7138	53.1948	54.2449	53.763
0	75.8192	0	0	0	1	0	0	1	0	0	0	2	1	0	0	0		0	0	0					0		0		0			5.2	9.9	0.56	40.3		37			0.638356	1.13425	1.62466	2.12603	2.90685		51.9127	42.4189	57.8451	46.4019
1	57.8603	1	0	0	1	0	0	0	0	0	1	1	0	0	0	0		0	0	0					0		1	5000	0			3.5	9.9	1.84	78.7		60		70	0.515068	0.994521	2.16712	2.65205		3.18356	78.3916	70.564	77.8428	70.07
1	71.937	1	1	1	1	0	0	1	0	0	0	2	1	1	0	0		0	0	1	3	20			0		0		0			4.5	9.2	0.684	144		383			0.443836	0.989041	1.5863	1.67123			16.3837	18.8142	20.9642	16.269
1	68.9233	1	1	0	1	0	0	1	0	0	0	1	0	1	0	0		0	0	0					0		0		0			3.6	9.4	0.22			27		23	0.49863	1.15068	1.80274	2.14795	2.70411	3.1726	54.1868	54.1868	49.5014	58.8511
1	68.4931	0	0	0	1	0	1	0	0	0	0	2	1	0	0	1	1000	0	1	0					1		0		1	3	0.25	2.5	9.3	1.12	227	246	189	36		0.589041	1.20274	1.64384	2.00822	2.56438	2.77808	30.1392	20.0055	19.2811	16.5591
1	62.7671	1	1	0	1	0	0	0	0	1	0	2	1	0	1	1	1000	1	2	1	5	50			1		0		0			5.7	9.5	0.569						0.69863	1.12329					13.29	9.60436	9.87035
1	75.5973	0	1	1	1	1	0	0	0	0	0	2	1	1	0	0		0	0	0					0		0		0			3	9.7	0		82		99		0.383562	1.13973	1.71233	2.08493	2.4411	2.99726	38.1573	46.4419	31.8136	26.7594
1	74.8219	1	0	0	1	0	0	1	0	0	0	2	1	0	1	0		0	0	0					0		1	5000	0			3.9	9.26	1.2			67		59	0.589041	1.04384	1.70685	2.15616	2.70137	3.23288	63.9237	50.6718	48.6665	49.0698
0	63.9315	1	1	0	1	1	0	0	0	1	0	3	1	1	0	0		0	0	0					0		0		1	4	7	4.2	9.3	0.06	156	119		222		0.550685	1.10685	1.33151	2.03014	2.38904	2.88219	31.1142	27.3929	25.643	25.643
1	59.8795	0	1	1	0	0	0	0	0	0	0	0	0	1	0	0		0	0	0					0		0		0			2.97	9.2	0.3		58				0.827397	1.26849	1.80548	2.25205	2.78082	3.28767	69.5702	82.7104	69.7856	69.0832
0	53.3069	1	1	0	1	0	0	0	1	1	0	3	1	1	0	0		0	0	1	1	4000	1	2	0		1	5000	0			3	9.7	0.033	102					0.89589	1.4	1.96986	2.37808	2.92877	3.34795	48.7779	52.0994	45.5031	31.1841
1	73.6219	1	0	0	1	0	0	1	0	0	0	2	1	1	0	0		0	0	0					0		0		0			3.7	10.3	0.152	166	55		50		0.594521	1.43562	1.68219	2.07671	2.6274	3.04658	35.5623	33.8582	41.1685	31.5237
1	77.7479	0	0	1	1	1	0	0	0	0	0	1	0	0	0	0		0	0	0					0		0		0			3.2	9.6	0.041	54		43.5			0.553425	1.02466	1.56712	2.0274	2.53151	3.0274	40.8547	34.5463	42.7108	40.8626
0	71.7288	0	0	0	1	1	0	0	0	0	0	1	0	0	0	1	1000	0	1	0					1		0		0			3.71632	9.4	0.108	59	45	51	37	45	0.534247	1.03288	1.53151	2.04384	2.51781	3	89.0453	80.9568	85.673	79.1615
1	28.5836	0	0	0	1	0	0	0	0	1	0	1	0	0	0	0		1	3	1	3	40	1	1	1		0		1	3	0.75	5.3	8.6	3.7						0.356164						13.4608	8.12759
1	40.7507	0	0	0	1	0	0	0	0	1	0	1	0	0	0	0		1	3	0					1		0		1	3	1.5	5.2	9.27	1.5	56			51	89	0.50411	1.00548	1.52329	2.00274	2.51233	3.00274	13.5164	18.0158	14.0736	12.8232
1	83.5808	0	1	1	1	0	0	0	0	1	0	1	0	1	0	0		0	0	0					0		1	5250	0			3.2	9.5	0.2	119	119		84		0.572603	1.16712	1.51781	2.2411	2.77808	3.1589	49.743	44.6132	45.7624	46.9175
0	42.9151	0	0	0	1	1	0	0	0	0	0	1	0	0	0	0		0	0	0					0		1	5000	0			2.3	9.4			85				0.536986	0.961644	1.4274				78.0965	85.6682
1	45.5288	0	0	0	1	0	0	0	1	0	0	1	0	1	0	0		0	0	1	3	40			0		0		1	3	1.5	5.2	9.27	0.38						0.520548	1.06027	1.56986	2.06575	2.53151	3.05205	22.6491	21.0938	17.8235	25.2373
1	77.9534	1	0	1	1	0	0	1	0	0	0	2	1	0	0	0		0	0	0			1	1	0		0		0			2.4	9.6	0.75	65		130			0.726027	1.39726	1.97808	2.53699		3.0274	43.2746	40.2162	39.099	39.9347
1	79.9808	1	0	0	1	0	1	0	0	0	0	2	1	1	0	0		0	0	1	1	10000	1	4	0		0		1	3	1.5	5	9.6	0	514					0.556164	1.09041	1.2411				16.5596	14.9924	11.8169	8.92881
1	85.537	0	1	0	1	0	0	0	1	0	0	1	0	1	0	0		0	0	0					0		0		0			3	8.8	0	101	96	96	87.4	95	0.767123	1.26575	1.7589	2.22466	2.76986	3.26027	69.0693	77.9058	63.3917	71.9164
1	77.9671	0	1	0	1	1	0	0	0	0	0	1	0	1	0	0		0	0	0					0		0		1	1	1.4	3.55	9.5	0.15	102	69	122	99.8		0.528767	1.06575	1.54247	2.08767	2.56164	3.05479	39.3708	42.3094	35.5848	42.9675
0	84.0027	0	0	1	1	0	0	1	0	0	0	2	1	0	0	0		0	0	1	3	20			0		0		1	2	1.4	3.2	9.2		133		121	70		0.572603	1.0137	1.44932	1.81918	2.5863	3.03014	28.956	37.923	26.8334	43.8097
1	37.8904	0	1	0	1	0	0	1	0	0	0	2	1	1	0	0		1	3	1	3	30			1		0		1	3	1.75	4.6	9.27	1.5	103	62				0.528767	1.16712	1.67123	2.08493			31.8811	26.8162	17.2315	12.2556
1	72.9534	1	1	0	1	1	0	1	0	0	0	3	1	0	0	0		1	1	1	3	25			1		0		1	4	7	3.3	9.1	1.3	392	451				0.479452	1.11233	1.64932	1.80548			18.0181	21.8388	16.6973	13.1003
1	43.8767	0	0	0	1	0	0	1	0	0	0	2	1	0	1	0		0	0	0					0		0		1	3	0.5	3.3	9.3	1.05	121					1.4137	2.06575	2.3589				24.7125	14.2078	13.4422
1	73.8932	1	1	0	1	1	0	0	0	1	0	3	1	0	1	0		0	0	0					0		0		0			3.4	9.5	0.138	28.8					0.578082	1.11781	1.36712	1.86027	2.4	2.99178	57.2326	63.0479	78.0459	55.2858
1	46.6438	0	1	0	1	0	0	1	0	0	0	1	0	0	1	0		0	0	0					0		0		1	3	1.75	4.2	10	1.363		10	95			0.59726	1.05753	1.63836	2.01918	2.50685		21.9881	19.3166	18.4628	14.7029
1	81.9973	0	0	0	1	0	0	0	1	0	0	2	1	0	0	0		1	1	1	3	40	1	1	1		0		1	2	1.05	3.1	8.5	0.7	84		117			0.536986	1.15068	1.51507	1.82192	1.93151		28.6212	28.6212	24.351	19.5338
0	55.7068	1	0	0	1	1	0	0	0	0	0	1	0	0	1	0		0	0	1	3	30	1	4	0		0		0			4.9	9.4	1.2		126		193		0.6	1.0411	1.54247	2.05753	2.53699	3.01096	23.1641	25.8634	20.0496	23.002
1	79.5945	0	0	0	1	0	0	0	0	1	0	2	1	0	0	0		1	1	1	3	10			1		0		0			4.2	8.9	0		156		109		0.613699	1.09315	1.63014	2.12877	2.63014	3.06849	23.7851	19.2288	20.6975	18.2372
0	44.937	0	0	0	1	0	0	1	0	0	0	1	0	0	0	0		0	0	0					0		0		0			3.4	9.1	0.125	113	113				0.430137	0.942466	1.36986	1.79178	2.46301	2.7726	106.464	112.003	105.719	94.1119
1	69.0877	0	0	0	1	0	0	1	0	0	0	1	0	0	0	1	500	0	1	0			1	5	1		0		1	3	0.25	4.1	9.6	0	41	25.3				5.33151	5.86849	6.19452	6.5726	6.95069	7.51233	17.8765	16.7697	15.2896	14.6607
0	79.8082	1	1	0	1	0	0	0	0	1	0	2	1	1	0	0		0	0	0			1	1	0		0		1	4	7	3.9	9.8		132.2	98	98	98	173	0.564384	1.06301	1.48493	1.95068	2.45205	2.98356	24.502	42.8351	33.112	40.209
1	71.6575	0	1	1	1	1	0	0	0	0	0	2	1	1	0	0		0	0	1	3	20	1	1	0		0		1	3	1.75	2.8	9.3	0.5		41	89	75	118	0.60274	1.06301	1.67397	2.0411	2.59178	3.03836	17.2582	16.6331	13.5167	10.367
1	73.6192	0	1	0	1	0	0	0	0	1	0	2	1	1	0	0		0	0	0					0		1	5000	0			3.6	10.7	0.357	134		78			0.641096	1.10137	1.68767	2.07945	2.67123	3.07671	27.3251	28.9198	25.8271
1	78.6795	0	0	0	1	1	0	0	0	0	0	3	1	0	0	0		0	0	1	1	10000			0		0		1	3	1.5	5.3	11.5		126					0.556164	1.06027	1.61644				46.5484	25.1009	24.9252
0	30.674	0	0	0	1	1	0	0	0	0	0	1	0	0	0	1	1000	0	1	0					1		0		1	3	1.75	3.3	8.6	1.2	43.6			53		0.380822	1.03288	1.49315	1.87671	2.29863	2.96438	79.9915	77.1834	90.2223	90.2223
1	76.6027	0	0	1	1	0	0	0	0	1	0	1	0	1	1	0		0	0	1	3	30			0		1	3750	0			3.1	10.2	2.7	161	72	88	93		0.616438	1.12055	1.76438	2.09863	2.64932		22.0183	23.2068	21.7708	13.1657
1	78.4301	1	0	0	1	0	0	1	0	0	0	2	1	0	0	0		0	0	0					0		0		0			2.9	9.5	0.03	56				45	0.789041	1.63014	1.86575	2.27123	2.82192	3.2411	36.4246	40.6594	44.8535
1	52.8164	1	0	0	1	0	0	0	1	0	0	1	0	0	0	0		0	0	0					0		0		1	4	14	3.2	9.1	0.315	313	217	217	251		0.556164	1.01644	1.42466	1.84658	2.58082	3.22466	22.3344	21.5188	24.9811	23.9779
1	74.589	1	0	0	1	1	0	0	0	0	0	2	1	1	0	0		0	0	0					0		0		0			2.8	9.2	0.8		41				0.627397	1.46849	1.77534	2.10959	2.66027	3.07945	48.2943
0	80.989	0	1	0	1	0	0	1	0	0	0	2	1	1	0	0		0	0	0					0		0		1	3	0.5	4.1	9.8	0.198	71		45	77		0.693151	1.05753	1.84384	2.38082	3.05205		54.2032	34.4073	37.7903	37.7903
1	77.6658	0	1	1	1	0	0	0	0	1	0	2	1	1	0	0		0	0	0					0		0		1	3	0.75	2.8	9.1	0.186	114	79	77		134	0.69589	1.16712	1.67123	2.09041	2.6137	3.18082	43.3621	40.2976	40.0155	40.0155
1	76.6603	1	0	0	1	1	0	0	1	0	0	3	1	0	0	0		0	0	1	2	2000	1	1	0		0		0			3.3	9.2	6.4		91	105		133	0.446575	1.02192	1.71781	2.08219	2.58082	3.03562	40.2964	29.3913	30.3382	28.4101
1	69.7726	0	1	0	1	0	0	1	0	0	0	1	0	0	1	0		0	0	0					0		0		0			3.1	9.6	0.011	19.7	27.3	23.8	29		0.575342	1.25479	1.86027	2.26301	2.84658	3.12329	47.2589	43.5219	48.8132	53.953
1	60.0384	1	1	0	1	0	1	0	0	0	0	2	1	1	0	0		0	0	0					0		0		0			4.5	9	0.48	56					0.558904	1.09589	1.47945	2.20822	2.63014	3.12877	41.1773	41.9993	32.8002	39.5917
1	62.9753	1	1	0	1	0	1	0	0	0	0	1	0	0	1	0		0	0	1	3	20			0		0		0			3.7	9	0.158	49		33.7	29.5		0.408219	0.964384	1.46301	2.13425	2.64658	3.13151	31.0013	28.0284	32.4839	29.2403
0	76.8164	1	0	1	1	1	0	0	0	0	0	2	1	1	0	1	1000	0	1	1	3	20			1		0		1	3	3	3.1	10.1		152	100				0.515068	1.01918	1.49315	2.03562	2.2		21.8185	19.6753	18.7902	23.424
1	55.6685	1	0	1	1	0	0	0	0	1	0	2	1	0	0	0		1	3	1	2	10000			1		0		1	3	0.25	4.7	9.2	5.4	125	150				0.684932	1.12603	1.26301				13.4763	12.5202	8.07377	5.70911
0	32.6247	0	0	0	1	1	0	0	0	0	0	1	0	1	0	0		0	0	0					0		1	2500	0			3.9	8.2	4.1	28	31	53			0.473973	0.953425	1.35616	1.98904	2.95342		129.671	129.671	121.267	121.267
0	70.989	0	1	0	0	0	0	0	0	0	0	0	0	1	0	0		0	0	0					0		0		0			2.39	10	0.084	60	69	65	72	56	0.635616	1.05479	1.51507	1.98904	2.48767	3.07397	48.8333	46.4628	50.538	55.1413
0	59.9068	0	1	0	1	0	0	0	1	0	0	1	0	1	0	0		0	0	0					0		0		1	3	1.75	4.4	9.2	0	98			101		0.536986	0.90137	1.51507	2.18356	2.68493	3.20274	21.5155	23.7976	28.8509	19.6425
0	66.9863	0	1	0	1	1	0	0	0	0	0	1	0	1	0	0		0	0	0			1	3	0		0		0			4	9	0.125			72			0.536986	0.978082	1.51507	2.09041	2.66575	3.08767	32.6326	32.6326	34.8684	21.3569
1	68.0767	0	1	1	1	0	0	1	0	0	0	1	0	0	1	0		0	0	0					0		0		1	3	1.5	4.4	9.2	0.125	85	66		46.7		0.520548	1.01096	1.51781	2.13699	2.63288	3.05479	25.7895	29.91	33.1537	40.489
0	68.6356	1	0	0	1	0	0	1	0	0	0	2	1	0	0	0		0	0	0					0		0		0			3.2	9.2							0.353425	1.06301	1.92877				40.7909	49.1476	48.8036
1	55.7671	0	1	0	1	0	0	0	1	0	0	1	0	1	0	0		0	0	0					0		0		0			3.87	9.1	0.066	35			44		0.512329	1.01644	1.51781	1.99726	2.52055	2.97808	65.0042	70.8943	67.6837	69.701
0	74.9069	0	0	0	1	0	0	1	0	0	0	1	0	0	0	1	1000	0	1	0					1		0		1	3	2	3.4	10.2	0.03					45	0.580822	1.17534	1.5726	2.05205	2.63836	3.14521	34.2462	37.4116
0	80.6849	1	1	1	1	0	0	1	0	0	0	1	0	1	0	0		0	0	0					0		0		0			3.5	9.3	3		65				0.580822	1.12603	1.62192	2.03288			35.6263	37.1593
0	74.4877	0	1	0	1	0	0	1	0	0	0	1	0	1	0	0		0	0	0					0		1	5000	0			3.1	9.9	0.22	122	92	121			0.868493	1.42466	2.2411	2.83562	3.73699		83.2588	86.1045	85.9017	86.3093
0	70.1041	0	1	0	1	0	0	1	0	0	0	2	1	1	0	0		0	0	1	1	2000			0		0		0			4.1	10.2	0.19	232	207	182	164	268	0.547945	1.01096	1.54795	2.09041	2.52603	3.00274	12.0724	12.7169	8.81565	14.4285
1	75.8192	1	1	0	1	0	0	1	0	0	0	1	0	1	0	0		0	0	0					0		0		0			3.1	9.1	0				154	130	0.550685	1.03014	1.49041	2.15068	2.59452	3.01096	52.0739	52.9944	47.5436	48.7272
0	58.937	1	1	1	1	1	0	0	0	0	0	2	1	1	0	1	1000	1	1	1	3	60	1	1	1		0		1	4	7	4.6	9.6	0.04	171		260		166	10.4959	11.0411	11.4356	12.0247	12.4082	12.9068	18.1043	20.6594	22.5993	54.4302
1	70.8986	1	1	0	1	1	0	0	0	0	0	2	1	1	0	0		0	0	0					0		0		1	2	1.75	2.9	9.4	0.642	122	218	215		247	0.567123	1.10959	1.44384	2.18082	2.62192	3.1589	41.0877	38.4036	31.7699	34.4779
1	78.1425	0	0	1	1	0	0	0	1	0	0	2	1	0	0	0		1	1	1	5	18.75			1		0		0			1.9	7.5	0	232	102		65		0.331507	0.772603	1.30959	1.94247	2.44384	2.86575	27.8682	19.4259	20.9097	18.5635
1	64.8164	0	1	0	1	0	0	0	1	0	0	1	0	0	0	0		1	3	0					1		0		1	3	0.25	5	9.27		65	64		136		0.8	1.37534	1.8137	2.28219	2.78904	3.21644	27.6683	25.21	19.6407	21.1829
1	61.5342	0	1	0	1	1	0	0	0	0	0	1	0	1	0	0		0	0	0					0		0		0			2.9	9.1	1.17						0.432877	1.2	1.5863	2.20548	2.78904	3.26575	36.6383	33.4126	34.7129	32.635
0	74.8219	0	1	0	1	1	0	0	0	1	0	2	0	1	0	0		0	0	0					0		1	5000	0			3.2	10.9	0.11	55.3	51				0.665753	1.19726	1.49041	2.03288	2.49315	2.99726	61.6302	76.8287	76.2909	67.065
0	82.9616	0	0	1	1	0	0	0	1	0	0	2	1	0	0	0		0	0	1	3	30	1	1	0		0		1	3	1.5	4.5	10.3		189					0.567123	1.04384	1.29315				14.6787	15.6843	13.6885
0	76.7616	0	1	0	1	0	0	0	1	0	0	2	1	1	0	0		0	0	1	5	30	1	1	0		0		1	3	2	3.5	9.7		303					0.515068	0.994521	1.54795	2.01644	2.5589		51.5701	26.6335	28.2336
1	77.9479	0	1	0	1	0	0	1	0	0	0	2	1	1	0	0		0	0	0					0		0		1	4	7	4	9.7	0.9	138.4		251	294	380	0.526027	1.07397	1.56164	2.09315	2.57808	3.10959	25.2302	33.2443	27.7109	42.9733
0	49.611	0	0	0	0	0	0	0	0	0	0	0	0	0	0	0		0	0	0					0		0		0			2.5	9.8	0						0.4	0.994521	1.62192	1.90137	2.29315	3.09863	82.8692	85.2323	78.9845	83.4473
0	63.789	0	0	0	1	0	0	1	0	0	0	2	1	0	0	0		0	0	0			1	1	0		0		0			3.8	9.3	0.275	56			72		0.852055	1.28219	1.94247	2.27945	2.83562	3.30411	63.3896	63.3896	62.9459	62.9459
1	71.1068	0	1	1	1	0	0	1	0	0	0	2	1	0	0	0		0	0	1	3	80	1	1	0		0		1	4	3	4	9.7	0		42	64			0.545205	1.12055	1.63014	2.14795	2.3726		29.4347	35.3095	21.3446	19.8029
1	71.989	1	1	0	1	1	0	0	0	0	0	2	1	0	1	0		0	0	0					0		0		1	3	0.5	5.1	9.9	0.5			90	163		0.619178	1.0411	1.63562	2.05753	2.51781	3.07397	28.4989	34.456	29.2022	36.6367
1	33.9123	0	0	0	0	0	0	0	0	0	0	0	0	0	0	0		0	0	0					0		0		0			4	9.9	0.4			18.4			0.663014	1.16164	1.67945	1.97534	2.38904	3.15616	119.108	125.827	133.119	133.119
0	71.7726	1	0	0	1	0	0	1	0	0	0	2	1	0	0	0		0	0	0					0		1	5000	0			3.4	9.9	0.024	109	160	329	170		0.586301	1.07397	1.52603	2.08219	2.55616	2.93425	48.0764	36.7086	36.4516	36.4516
0	64.8027	0	1	0	1	1	0	0	0	0	0	2	1	1	0	0		0	0	0					0		0		1	3	1	4	9.6	0.6	62.1	19.8	86.9	46	36.3	0.490411	0.945205	1.46849	1.92329	2.43836	2.97808	12.1431	16.9486	15.3161	12.325
1	63.8137	0	1	1	1	0	0	1	0	0	0	2	1	1	0	0		0	0	0					0		0		1	3	1.5	3.3	9.6	0.4155	55.4			100	90	0.547945	1.01096	1.50685	1.92055	2.45753	2.96712	47.7936	51.6721	45.7259	44.1049
1	82.9534	1	0	1	1	1	0	0	0	0	0	2	1	0	0	0		0	0	0					0		0		0			3.8	9	0.3		118				0.523288	1.01918	1.34247	1.89589	2.30959	2.86027	19.9409	17.6065	15.5647	15.5647
0	70.9507	0	0	0	1	0	0	0	1	0	0	1	0	0	0	0		0	0	0					0		0		0			2.5	9.2	0.12	31	42	34	38	35	0.512329	1.04932	1.72055	2.35342	2.92603	3.33151	53.7188	78.9467	59.8575	67.9892
1	76.9096	0	1	1	1	0	0	1	1	0	0	3	1	0	1	0		0	0	1	3	10	1	3	0		0		0			3	9.5	0.975					97	0.536986	1.07397	1.41918	1.87945	2.52055	3.15342	51.2306	61.726	55.6404	76.4096
1	66.9452	0	0	1	1	0	0	0	1	0	0	2	1	0	0	0		0	0	0			1	2	0		0		1	3	0.75	3.5	10	1.1						0.120548						10.7432	6.3983
1	81.0219	0	0	0	1	1	0	0	0	0	0	2	1	0	0	0		0	0	0			1	1	0		0		0			3	9.3	0.97	33	32				0.317808	1.10411	1.48493	1.75616	2.31233	2.48219	22.4975	27.3101	23.1673	16.3239
1	76.9123	0	1	0	1	1	0	0	0	0	0	1	0	0	0	0		0	0	0					0		0		0			2.2	9	0.178	76	65	65	54	73	0.575342	1.07945	1.52055	2.07123	2.6137	3.14247	40.5114	40.5114	40.2278	40.2278
0	70.8	1	1	0	1	0	0	1	0	0	0	2	1	1	0	0		0	0	0					0		0		0			2.8	9.4	4						0.663014	0.893151	1.72055	2.12055	2.59726	2.98082	93.396	53.7756	43.6336	43.6336
1	43.8959	0	0	0	0	0	0	0	0	0	0	0	0	0	0	0		0	0	0					0		0		0			3.6	9.12	0.075					22	0.578082	1.05753	1.55616	2.06301	2.56712	3.05205	88.4109	97.032	85.8659	85.8659
1	81.0931	1	0	1	1	0	0	0	0	0	0	1	1	0	0	0		1	1	1	3	10	1	1	1		0		1	2	1.05	3.2	8.4		58	123	106	202	191	0.49863	1.07397	1.61096	2.03288	2.55068	3.06575	14.4158	19.0274	18.1827	14.7716
1	62.0767	0	1	0	1	0	0	0	1	0	0	1	0	1	0	0		0	0	0					0		0		0			4	9	0.43				65		0.293151	0.983562	1.40548	1.96164	2.30959	2.65753	39.304	37.6219	36.6821	39.7871
1	79.9726	0	1	0	0	0	0	0	0	0	0	0	0	0	0	0		0	0	1	3	7.5			0		0		1	3	1.5	3.5	9	2.77						0.572603	1.06301	1.3589				14.5297	14.9932	14.8883
1	77.9178	1	0	0	1	1	0	0	0	0	0	2	1	0	1	0		0	0	0					0		0		1	2	1.25	3.3	9.3	1.3	136	141	131	156		0.512329	0.939726	1.44932	1.79726	2.33425	2.84932	43.2854	38.311	39.9447	32.8191
0	59.9616	1	0	0	1	0	0	0	1	0	0	1	0	1	0	0		0	0	0			1	2	0		0		1	2	1.25	4.3	9.9	0.16	19	65				0.515068	1.36712	1.70137	2.47397	2.70959	3.27671	65.117	65.117	47.9763	47.9763
0	27.9918	0	0	0	0	0	0	0	0	0	0	0	0	0	0	0		0	0	0					0		0		0			3.27	8.56	0.15	10.8	15		22	20	0.509589	0.983562	1.49863	1.9863	2.50411	3.00548	68.8403	67.4202	64.93	63.6454
1	72.0301	0	0	0	1	0	0	1	0	0	0	1	0	1	0	0		0	0	0					0		0		1	3	0.25	3.3	9.2	3.038	153	15.9				0.435616	0.854795	1.4411				21.9809	18.1354	17.3882	11.869
0	71.8959	0	1	0	1	0	1	0	0	0	0	1	0	0	0	0		0	0	0					0		0		1	3	1.8	2.8	8.7	0.45	221	163	271.6			0.556164	1.0274	1.69863	2.36986	2.58904		43.6042	20.7783	17.8944	14.0395
0	81.6247	1	0	0	1	1	0	0	0	0	0	2	1	0	0	0		0	0	0					0		0		1	2	1.75	3.5	9.9	0.3	102					0.635616	1.13425	1.87945	2.38904			35.987	32.1684	40.8181	34.0143
1	82.9699	1	0	0	1	0	0	0	0	1	0	2	1	0	0	0		0	0	1	3	40	1	2	0		0		0			3.7	8.6	1.2			184	114		0.660274	0.967123	1.54247	1.88767	2.38356	2.87671	12.6429	16.7939	15.5629	12.2103
0	25.9726	0	0	0	1	1	0	0	0	0	0	2	1	0	0	1	600	0	1	1	2	15000			1		1	2800	0			3.6	9.6	0.52			17	10	18	0.468493	0.942466	1.58082	1.99726	2.49589	3.10411	93.909	97.8381	81.1169	95.82
0	76.011	0	0	0	1	1	0	0	0	0	0	2	1	1	0	0		0	0	1	3	40			0		0		0			3.9	9	0.15	30		22	22		0.534247	1.03014	1.51233	2.03014	2.57534	3.05753	46.2003	50.7256	48.7863	51.4799
0	64.0082	1	1	0	1	1	1	0	0	0	0	2	0	1	0	0		1	3	1	5	25	1	1	1		0		1	3	1.75	5.1	10.6	0.38	47	149		179		0.435616	0.876712	1.50959	1.8137	2.31507	2.94795	16.1173	19.9364	17.1339	18.1787
1	68.8712	1	0	1	1	0	0	1	0	0	0	2	1	1	0	0		0	0	0					0		0		0			2.9	8.5	0.03	93	143				0.520548	1.30137	1.80548	2.31507	2.67123	3.12055	29.7435	37.4721	37.2098	39.7234
1	47.9507	0	0	0	0	0	0	0	0	0	0	0	0	0	0	0		0	0	0					0		0		0			3.7	9.5	0.37	67		59		60	0.619178	1	1.67397	2.22466	2.5863	3.10685	49.6515
1	79.9342	1	1	0	1	1	0	0	0	0	0	1	0	1	0	0		0	0	1	3	60			0		0		1	3	1.8	3.9	8.3	2.8	52					0.553425	1.07671	1.26575				14.9973	16.0104	10.1923	7.24022
0	44.0247	0	1	0	1	0	0	0	0	0	0	1	0	1	0	0		0	0	0					0		0		0			2.9	9.7	1.28				30	37	0.460274	0.945205	1.54247	1.98356	2.49041	2.97808	95.3847	89.9209	97.661	94.717
0	40.9863	0	0	0	1	0	0	1	0	0	0	1	0	0	0	0		0	0	0					0		0		0			3.54	8.76	0.75	51	55	32	30	40	0.50411	1.01096	1.50137	1.99178	2.49315	2.99726	44.1439	48.6931	45.2521	38.8974
1	80.6849	0	0	0	1	0	0	1	0	0	0	2	1	0	0	0		1	1	0					1		0		1	2	1.75	3.40663	9.2	0	69			50		0.6	1.01644	1.59452	2.26027	2.7863	3.56438	39.4519	36.8177	37.5669	37.8266
0	54.1342	0	1	0	1	0	0	1	0	0	0	2	1	0	0	0		1	1	1	4	2000	1	1	1		0		1	3	1.75	5.4	9.9	0.63	226.8	363.3	695.7	311.4	272.1	0.550685	1.12877	1.64658	2.18082	2.70137	3.10137	20.8818	21.3683	17.4946	14.317
1	44.9123	0	1	0	1	1	0	0	0	0	0	1	0	0	0	0		0	0	0					0		0		0			3.4	9.5	0.62	53	45				0.435616	0.868493	1.52877	1.99726			77.283	70.1547	82.5261	42.935
1	19.0027	0	0	0	1	1	0	0	0	0	0	1	0	0	0	1	1000	0	1	0					1		1	6160	0			4.5	10	0.28			52	21	21	0.463014	1.01918	1.53699	2.03836	2.58904	3	132.259	124.322	112.049	116.167
0	82.0329	0	0	1	1	0	0	0	1	0	0	2	1	0	0	0		0	0	1	3	10	1	1	0		0		1	3	1.75	3.7	9	1	119		24			0.358904	1.10685	1.4137	1.83014	2.46849		31.5922	33.3479	25.8139	20.2293
0	80.1342	1	1	1	1	0	1	0	0	0	0	3	1	1	0	0		0	0	1	1	4000	1	1	0		0		1	3	1.75	4.4	9	0.5268	28	129.8	140.1	125.2	195.9	0.589041	1.10959	1.56712	2.12329	2.66027	2.92877	15.9989	25.8454	14.8683	20.9404
0	50.0904	0	0	0	1	1	0	0	0	0	0	1	0	0	0	0		0	0	0			1	1	0		0		1	3	0.75	3.5	8.8	1.2	182.2	62.4	99	130.2	168.7	0.553425	1.0137	1.53151	1.99178	2.52877	2.95069	22.8305	20.1871	17.7173	14.8291
1	38.8822	0	1	0	1	0	0	1	0	0	0	2	1	1	0	0		0	0	0					0		0		0			3.03	9.2	4.5	23	32	62	52	51	0.619178	1.02192	1.56438	2.06027	2.57534	3.07945	67.5003	42.1988	36.4612	38.4743
1	58.9397	0	0	0	1	0	0	1	0	0	0	1	0	0	0	0		0	0	0					0		0		1	3	1.75	3.7	9.5	1	115		92.7	82	74	0.545205	1.04658	1.54795	2.37534	2.7863	3.31233	58.1234	58.1234	63.1265	57.7166
1	75.9041	1	1	0	1	0	1	0	0	0	0	1	0	0	0	0		0	0	0					0		0		0			2.9	9.4	0.4			94		74	0.586301	1.02192	1.5863	2.08219	2.67397	3.13151	77.4936	77.4936	68.5759	68.5759
1	76.9562	0	1	1	1	0	0	1	0	0	0	2	1	1	0	0		0	0	0			1	1	0		0		1	4	7	3.5	9.5	2.8		188	116			0.668493	1.33973	1.64658	2.04931	2.70685		28.7038	28.551	18.5089	15.9659
1	36.9808	0	0	0	1	1	0	0	0	0	0	1	0	0	0	0		0	0	0					0		0		0			4.2	9.4	0.09			32	29	29	0.441096	0.890411	1.4	1.94247	2.51507	2.96164	131.199	131.199	129.398	125.275
0	57.9644	0	0	0	0	0	0	0	0	0	0	0	0	0	0	1	1000	0	1	0					1		0		0			3	9	0	45.6	50	15			0.50137	1.03562	1.52329	2.03014	2.52603	3.04384	41.4478	43.9662	43.6584	38.3045
0	71.8904	0	1	0	1	0	0	0	0	1	0	2	1	1	0	0		0	0	0					0		1	5000	0			3.8	9.4	4.19		58	88	82	113	0.717808	1.37808	1.95616	2.34521	2.93699	3.36164	28.2788	26.8751	26.5216	29.2165
0	85.0301	1	0	0	0	0	0	0	0	0	0	0	0	0	0	0		0	0	0					0		0		0			3	8.8	0.15	28		30	27	24	0.509589	1.01918	1.48493	1.96712	2.49589	2.9863	29.3733	28.3441	24.9547	26.6405
1	81.0931	0	1	1	1	0	0	0	0	1	0	2	1	1	0	0		0	0	1	3	20	1	1	0		0		1	4	12	5.1	9.7	0.48	225					0.454795	0.854795					11.2154	15.9341	8.50354
1	72.6795	0	0	0	1	0	0	1	0	0	0	2	1	0	0	1	500	0	1	0					1		1	2800	0			3.6	9.2	1.12	81			133	133	0.673973	1.34247	1.80822	2.24932	2.6137	3.09315	16.8474	17.0187	13.885	16.1844
1	37.8274	0	0	0	1	0	0	1	0	0	0	1	0	0	0	0		0	0	0					0		0		1	3	0.5	3.2	9.4		51	83	37	63		0.632877	1.28219	1.76712	2.45479	3.18356		74.4261	67.4155	66.37	68.1183
1	47.937	0	0	0	1	0	0	1	0	0	0	2	1	0	0	0		0	0	0					0		0		1	3	1.5	2.8	9.6	0.27	70	68		40		0.49863	0.99726	1.65205	2.12603	2.6	3.19726	36.7615	42.3286	38.192	39.7899
0	77.1233	0	1	1	1	0	0	0	0	1	0	2	1	0	0	0		1	1	1	5	37.5	1	1	1		0		1	2	3.5	5	9	0.385	459					0.564384	0.753425					9.12146	10.8006	9.05761
0	60.1479	0	0	0	1	0	0	1	0	0	0	2	1	0	0	0		0	0	0					0		0		1	3	0.75	3.8	9.4		104		85		153.1	0.353425	1.06301	1.38904	2.03836	2.34521	2.96164	22.5658	22.5658	20.341	24.8935
1	72.0219	0	0	0	1	0	1	0	0	0	0	2	1	0	0	0		0	0	1	5	18.75			0		0		0			3	9	0.3	91	110	120	138		0.50137	1.01644	1.52603	2.03288	2.33973		26.3027	21.4446	17.8822	16.807
0	60.7096	0	0	0	0	0	0	0	0	0	0	0	0	0	0	1	1250	0	1	1	5	7.5	1	1	1		1	20000	0			4	9.3	0.2	133	168	60			0.747945	1.34247	1.76438	2.19178	2.51781	3.27945	47.1688	43.1265	33.8649	41.0457
1	71.7562	0	0	1	1	1	0	0	0	0	0	1	0	1	0	0		0	0	0					0		0		1	2	2.45	2.6	9.5	0.29	63			54	101	0.613699	1.03836	1.72329	2.20822	2.47671	3.08767	45.544	34.9343	36.4633	39.9986
1	82.0575	0	0	0	1	0	0	1	0	0	0	2	1	0	0	0		1	1	1	2	5000			1		1	2800	0			3.3	8.9	0.236		50				0.512329	1.04384	1.47123	1.83288	2.2411	2.87671	43.018	54.0425
1	27.1096	0	1	0	1	1	0	0	0	0	0	2	1	0	1	0		1	1	0			1	1	1		0		1	3	1.75	5.048	8.8	1.122						0.460274	0.613699					15.9838	20.2447
0	71.5918	0	0	1	1	0	0	1	0	0	0	1	0	0	0	0		0	0	0					0		0		0			3.9	9.7	0	68				70	0.706849	1.25753	1.76164	2.24384	2.78082	3.33151	48.627	39.9526	39.6729
1	75.0027	1	0	0	1	0	0	0	0	1	0	2	1	0	0	0		0	0	0					0		0		1	3	0.25	2.7	9	0.15		75	68	59	211	0.50137	1.03562	1.50685	2	2.51507	3	74.3742	38.5759	37.051	33.4981
1	64.989	0	1	0	1	1	0	0	0	0	0	2	1	1	0	0		0	0	0					0		0		1	3	0.75	3.6	9.6	1.3		153	121	102	108	0.613699	1.13151	1.53425	2.04931	2.50685	3.01096	30.5658	32.2534	33.3045	30.1931
1	72.0877	0	1	1	1	0	0	0	0	1	0	2	1	1	0	0		1	1	1	3	60			1		1	5000	0			4.3	8.4	2.33	108	227	190	163		0.282192	0.786301	1.57534	2.10685	2.63014		23.5325	22.7278	19.2972	11.8642
1	76.9507	1	0	0	1	0	0	1	1	0	0	3	1	0	0	0		0	0	0					0		0		1	3	3.5	3.8	8.9	0.456	180	137	163.9			0.575342	1.09863	1.53425	2.04931	2.55616	3.04931	43.5805	37.7962	27.9057	25.2297
1	35.0219	0	0	0	1	1	0	0	0	0	0	1	0	0	0	0		0	0	0					0		0		0			4.4	9.5	0.23	78		53		58	0.575342	1.07123	1.66849	2.1863	2.64658	3.15616	47.5307
1	58.9562	1	0	0	0	0	0	0	0	0	0	0	0	0	0	0		0	0	0					0		0		0			3.3	10	0		51	60	72	68	0.484931	1.0137	1.50411	2.0137	2.53151	3.02192	37.9889	24.4	21.2419	21.2419
0	83.0931	0	1	1	1	0	0	0	0	0	1	2	1	1	0	0		0	0	1	3	10	1	1	0		0		1	3	1.75	2.88015	9.04	0.957	105	306	172	192	243	0.4	0.956164	1.61096	2.12603	2.72329	3.16438	12.5167	15.2787	13.9965	12.7437
0	50.9699	1	0	0	1	0	0	1	0	0	0	1	0	1	0	0		0	0	0			1	5	0		1	7500	0			2.6	9.2	1.65	121	109	138			0.671233	1.13425	1.65205	2.20548	2.57808		28.7818	31.9237	23.3117	25.1621
1	84.0986	0	0	0	1	0	0	0	0	1	0	1	0	0	0	0		0	0	0					0		0		1	3	1.75	3	9	0.9						0.386301	0.50137					23.4803	21.4391
0	59.8658	1	1	0	1	1	0	0	0	0	0	1	0	1	0	0		0	0	0					0		0		0			3.2	8.8	1.1		68				0.619178	1.10959	1.54795	2.09041	2.56438		22.6106	15.9684	17.1434	13.752
0	64.9808	0	1	0	1	0	0	1	0	0	0	2	1	1	0	0		0	0	0					0		1	7500	0			3.4	10.2	1.39	100		72	131		0.671233	1.15068	1.64932	2.10959	2.56712	3.2274	47.0851	52.5355	41.5588
0	41.0247	0	0	0	1	1	0	0	0	0	0	2	1	0	0	0		0	0	0					0		1	12500	0			3.1	8.4	1.4	76	60		82	171	0.59726	0.991781	1.67123	2.05205	2.59452	3.07397	59.0716	55.7145	58.0773	54.8023
1	80.0301	0	0	0	1	0	1	0	0	0	0	2	1	0	0	0		0	0	1	3	10			0		0		1	2	1.75	4.7	9.7							0.6	1.02192	1.66849				9.79974	13.6717	8.74314
1	58	0	1	0	1	0	0	0	1	0	0	2	1	1	0	0		0	0	0					0		1	5000	0			3.9	8.7	0.1	38	34	29		24	0.39726	1.04658	1.58356	2.05205	2.49589	3.0411	19.3245	35.8363	26.4985	25.7986
1	58.0575	0	0	0	1	0	0	0	1	0	0	1	0	0	0	0		0	0	0					0		0		0			2.8	8.9	0.67		40	41		20	0.528767	0.958904	1.6411	2.0274	2.60274	3.05205	58.4847
1	83.8438	0	1	1	1	0	0	0	0	1	0	2	1	0	0	0		0	0	0					0		0		0			3.35	9.8						51	0.572603	1.11233	1.74521	2.41644	2.90959	3.43014	50.5353	42.4816	46.0564	55.5685
1	77.9397	0	0	0	1	0	0	0	1	0	0	1	0	0	0	0		0	0	1	3	30			0		0		1	3	1.75	4.1	9.3	0.7	221	165	120.6	174		0.545205	1.04384	1.50411	1.89863	2.3726		13.8739	14.7387	10.5816	10.5816
1	73.8411	0	1	1	1	0	0	1	0	0	0	2	1	1	0	0		0	0	0					0		0		0			2.8	9.7		81	62				0.616438	1.16986	1.69315	2.2	2.73425	3.24932	53.2655	37.3722	51.5351	47.8205
1	79.8493	0	1	0	1	0	0	1	0	0	0	2	1	1	0	0		0	0	0					0		0		0			2.76	9.3	2.16	116	126	110	125	104	0.556164	1.16712	1.68767	2.33151	2.88219	3.30685	77.2392	68.6785	64.5665	64.5665
1	80.1068	0	0	0	1	0	0	0	0	1	0	1	0	0	0	0		1	3	1	3	2.5	1	1	1		0		1	3	1.75	2.8	9		122	96	97	87	88	0.523288	1.19178	1.6137	2.05479	2.61096	2.95616	19.9345	21.6686	20.6231	17.0151
0	74.0274	0	0	0	1	0	0	0	0	1	0	2	1	0	0	0		1	1	1	5	15			1		0		1	3	1.25	5.2	9.5	0.16	26					0.627397	1.05205					11.311	12.1291	6.36555
1	43.8986	1	1	0	1	1	0	0	0	0	0	1	0	1	0	0		0	0	0					0		0		0			3.9	8.28	0.4		62	70	81	80	0.591781	1.08219	1.5726	2.07945	2.58904	3.07945	31.4386	33.6691	30.3496	27.7486
1	69.6767	0	1	0	1	1	0	0	0	0	0	1	0	0	0	0		0	0	0					0		0		1	2	1.75	2.5	9.6	1.1	39	35	74	48	87	0.594521	1	1.6274	2.14521	2.76712	3.22192	58.9531	45.8652	53.5235	49.2401
0	59.863	0	1	0	0	0	0	0	0	0	0	0	0	0	1	0		0	0	0					0		0		0			3.43	10.3		89	97		135	145	0.6	1.1726	1.61918	2.16712	2.64932	3.14521	29.6131	29.9904	38.3912	34.8081
1	43.9479	0	0	0	1	0	0	0	0	1	0	1	0	0	0	0		1	4	1	3	40			1		0		1	4	7	3.52	9	2.25		308	150			0.50411	0.978082	1.53151	2.03288	2.12603		23.6805	17.7202	14.3847	14.1013
1	80.0849	1	1	1	1	0	0	1	0	0	0	2	1	1	0	0		0	0	0					0		0		0			2.6	9.27	1	22		31			0.394521	0.950685	1.54521	1.9863	2.44658	2.92055	54.7966	60.3644	76.5717	66.5912
1	77.7452	1	0	0	1	0	1	0	0	0	0	1	0	0	0	0		0	0	1	5	25			0		0		1	2	1.25	3.5	9.2	0.9	230	213	229.7			0.693151	1.20274	1.49863	1.84384	2.26575		20.2679	18.7466	17.2998	16.8787
1	78.863	1	1	1	1	0	0	0	0	0	1	2	1	1	0	0		0	0	0			1	1	0		0		0			2.74	9.1	0.0774	128	61			62	0.553425	1.15342	1.50685	2.12329	2.79452	3.28767	35.382	30.9511	33.8249	32.6019
1	70.011	0	0	0	0	0	0	0	0	0	0	0	0	0	0	0		0	0	0					0		0		0			2.4	10.2	0	29	33	25	30	28	0.531507	1.00548	1.50959	2.00822	2.50959	3.01096	46.4588	52.4135	45.4373	41.6332
0	77.9589	0	0	0	1	0	0	0	1	0	0	1	0	0	0	1	1000	0	1	1	3	40			1		0		1	4	7	3.1	8.7	0.75	118	89	90	72		0.515068	1.04384	1.54521	2.05205	2.3863		13.4015	14.9622	11.0968	10.0515
1	66.1205	0	0	0	1	0	0	0	1	0	0	2	1	0	0	0		0	0	1	3	80	1	1	0		0		1	3	0.75	4	9.2	0.2	66	84	52	66	67	0.424658	0.876712	1.40822	1.93151	2.58356	2.91507	30.809	40.5116	36.9922	48.5234
0	59.0904	0	0	0	1	0	1	0	0	0	0	2	1	0	0	0		1	1	1	5	6.25	1	1	1		0		1	3	0.75	4.6	9		14	22				0.465753	1.0411	1.47397				9.13903	7.2169	5.69315	5.51486
0	47.9096	0	1	0	1	1	0	0	0	0	0	2	1	1	0	0		1	4	1	3	30			1		0		1	3	0.75	3.8	9.7		246	163	289	187	267	0.613699	1.12329	1.49863	1.9863	2.57534	3.07397	23.6358	18.1177	16.258	15.6916
1	70.9507	0	1	0	1	0	0	1	0	0	0	2	1	1	0	0		0	0	0					0		1	8750	0			3.2	9.3	1.55	114	72	67		63	0.569863	1.04658	1.68219	2.26027	2.58082	3.06027	32.5327	30.7615	29.5727	27.6472
1	82.8082	0	0	0	1	0	0	0	0	1	0	1	0	1	0	0		0	0	0					0		0		1	2	1.75	3.3	9.3	0.3		94	191	81		0.460274	1.04932	1.47671	1.91781	2.45479	3.12329	33.9774	28.4586	28.2594	36.0187
0	53.937	0	0	0	1	0	0	0	0	1	0	2	1	1	0	1	3000	1	1	1	5	30			1		0		1	3	1.25	4.8	10	1.1	87	113	191	130	139	0.553425	0.99726	1.61644	2.20822	2.60274	3.06301	11.8803	13.7871	12.2149	11.8991
1	55.0329	0	0	0	1	1	0	0	0	0	0	1	0	1	0	0		0	0	0					0		0		0			2.84	9.8	0.99	37			33	32	0.613699	1.05753	1.66849	2.19178	2.70959	3.08767	65.3403	57.2592	60.3635	61.4384
0	73.0466	0	0	0	1	0	0	1	0	0	0	2	1	0	0	0		1	1	0			1	1	1		1	8750	0			3.9	9.4	0.385		103	153.1	112.8		0.594521	1.26575	1.61096	2.33973	2.6411		17.1065	17.8754	16.9868	15.02
1	67.7534	1	0	0	0	0	0	0	0	0	0	0	0	0	0	0		0	0	0					0		0		1	2	1.75	3.5	9.5	0.15	40	50		18		0.575342	0.99726	1.55342	2.03288	2.60822	3.19178	50.2617	37.7675	40.0365	49.9099
0	81.1616	1	1	1	1	0	0	0	1	0	0	2	1	0	1	0		0	0	0			1	1	0		0		1	2	1.75	3.1	9.1		312	181				0.619178	0.945205	1.53973	1.8411			19.1788	21.5104	18.3131	16.7668
0	87.1288	1	0	0	1	0	0	0	0	1	0	2	1	0	0	0		1	1	1	3	20	1	1	1		0		1	3	1.75	3.6	9.2	0.3	80	111	100			0.6	1.17534	1.53973	1.88493	2.66849	3.16986	15.9769	19.6556	20.483	23.3935
1	65.8082	1	0	1	1	1	0	0	0	0	0	2	1	0	0	0		0	0	0					0		0		1	2	2.5	2.6	9.4	0.15	145	102	143	169		0.468493	0.945205	1.3589	1.86575	2.67123	3.09315	50.9532	45.4075	38.5087	41.1394
1	61.9945	0	0	0	1	0	0	0	1	0	0	1	0	1	0	0		0	0	0					0		0		0			3.3	8.88	1.05		29		25		0.520548	1.00822	1.50959	2.01644	2.5589	2.96164	72.9294	66.5281	65.4189	61.7863
0	67.0219	0	0	0	1	0	0	1	0	1	0	4	1	0	0	0		0	0	0			1	1	0		0		0			3.53	9.27	0.44		96	154		139	0.589041	1.07397	1.6274	2.06575	2.65205	3.10685	26.6435	30.446	34.3401	32.396
0	78.9973	1	0	0	1	1	0	0	0	0	0	2	1	0	0	0		0	0	0					0		0		1	3	1.75	2.5	9.6	0.213	106		97.8	80	70	0.534247	1.0274	1.53151	2.13973	2.48767	3.12055	37.9274	29.9922	37.6619	41.192
1	56.9808	0	0	0	1	0	0	1	0	0	0	1	0	0	0	0		0	0	0					0		0		1	3	8.75	2.9	9.3	0.32	65	35	59	61	56	0.517808	0.99726	1.64658	2.07123	2.54247	3.08219	21.5277	27.2453	28.0761	26.4501
1	60.0192	0	0	0	1	0	0	0	0	0	1	2	1	0	0	0		1	1	1	3	10			1		0		1	3	1.75	5.33	9.36	0.23	523	200				0.536986	1.01918	1.3589				10.7936	10.0105	6.8599	5.71543
0	58.1452	0	1	0	1	1	0	0	0	0	0	2	1	1	0	0		0	0	1	5	12.5	1	1	0		0		1	3	1.75	4.3	10.2		152	199	201	296	202	0.506849	1.08219	1.54247	2.11233	2.64658	3.09589	12.7244	11.3077	11.2285	16.0494
0	27.0658	0	0	0	1	0	0	0	0	1	0	1	0	0	0	0		1	4	0			1	1	1		0		1	3	0.75	4.6	8.2	0.612	190	194	92	148		0.389041	0.983562	1.50137	2.05753	2.52329	2.91781	14.0666	12.9651	10.373	10.6056
1	25.989	0	0	0	1	1	0	0	0	0	0	1	0	0	0	1	1000	0	1	0					1		0		0			3.3	8.8	0.05			32	16		0.449315	0.931507	1.46849	1.97534	2.49315	3.02192	119.974	119.431	121.382	121.382
1	43.9507	0	0	0	0	0	0	0	0	0	0	0	0	0	0	0		0	0	0					0		0		0			3.45	8.4	0.1	10			25		0.49863	1.0137	1.49041	2.01096	2.54795	3.04658	114.612	105.753	124.055	96.3157
1	68.0767	0	1	1	1	0	1	0	0	1	0	3	1	1	0	0		1	1	1	4	8000			1		0		1	3	1.75	3.9	9.2			56	134	124.1	247	0.583562	1.04384	1.52055	2	2.49863	2.80548	22.5999	18.0039	18.5155	16.1859
0	34.863	0	0	0	0	0	0	0	0	0	0	0	0	0	0	0		0	0	0					0		0		0			3.6	8.9	3	70	65		68	62	0.558904	1.08219	1.56986	2.06849	2.58082	3.06575	30.274	29.9416	25.4744	22.2126
0	81.0329	0	0	1	1	1	0	0	0	0	0	3	1	0	0	1	150	0	1	1	5	25	1	4	1		0		1	2	1.5	3.8	8.8	0.12	96	92		72		0.646575	0.964384	1.68219	2.1726	2.64658	3.10411	30.4299	31.8149	36.8091	27.9615
1	71.989	1	1	1	1	1	0	0	0	0	0	1	0	1	0	0		0	0	0					0		0		0			3.77	9.1	0.28		22		48		0.517808	1.01644	1.53425	2.0137	2.66575	2.99178	45.8177	41.937	51.7657	42.5495
0	65.8849	1	1	0	1	1	0	0	0	0	0	1	0	1	0	0		0	0	0			1	1	0		0		0			3.3	9.8	4.96	27		21			0.484931	1.13699	1.63836	2.13973	2.61644		70.9488	55.6647	62.0259	81.2339
1	77.0329	0	0	1	1	1	0	0	0	0	0	1	0	1	0	0		0	0	0					0		1	2500	0			2.8	8.8	0.2		119		83	161	0.632877	1.05479	1.66849	2.16986	2.65753	3.10137	51.6318	44.5635
0	90.0137	0	0	0	1	0	0	0	0	1	0	2	1	0	0	0		0	0	1	3	20			0		0		0			4	9	0.15		52	48	40	43	0.526027	1.01918	1.54247	2.03288	2.57534	3.06027	27.7588	25.9053	22.6473	24.0962
0	79.7808	0	0	0	1	0	1	1	0	0	0	4	1	0	0	0		0	0	0					0		0		1	2	1.75	3.5	8.7	0.3318	175	128		137	165	0.827397	1.34521	1.75068	2.07123	2.46027	3.03562	43.6802	36.4562	28.5988	27.0942
1	59.9178	0	0	0	0	0	0	0	0	0	0	0	0	0	0	0		0	0	0					0		0		0			3.6	8.9	0	48	32	25	28	21	0.547945	1.04384	1.53425	2.0411	2.54247	3.03288	32.1811	28.6369	39.6253	42.302
1	79.1123	0	1	1	1	0	0	0	0	1	0	2	1	1	0	0		0	0	1	4	4000	1	1	0		0		1	3	1.75	4.5	9		76					0.591781	1.08493	1.25479				26.2908	14.1771	11.5841	11.8892
1	67.0247	0	0	0	1	0	0	0	0	1	0	1	0	0	0	0		1	1	1	3	30			1		0		1	3	1.75	3.5	8.6	0.3	293	479				0.635616	0.972603	1.40548				18.9867	18.7844	16.6227	6.49171
1	71.6795	1	0	0	1	1	0	0	0	0	0	2	1	0	0	0		0	0	1	3	40			0		0		1	2	1.25	4	9.84	0.86	336	445	548	805	665	0.561644	1.13699	1.76438	2.14795	2.58904	3.01918	26.366	79.8278	26.1815	16.2985
1	77.1479	1	1	1	1	1	0	0	0	0	0	2	1	1	0	0		0	0	0			1	1	0		0		1	3	1.75	4.1	8.5	2.3			197	271		0.361644	0.841096	1.1863	1.87671	2.45205	3.00822	29.7765	21.2047	32.9971	25.1948
0	41.8932	0	0	0	0	0	0	0	0	0	0	0	0	0	0	0		0	0	0					0		0		0			3.5	8.9	0	33.1				27	0.569863	1.10685	1.51507	2.04931	2.33151	2.93151	114.424	108.765	120.647
0	84.1123	1	0	0	1	0	1	0	0	0	0	2	1	0	0	0		0	0	1	3	20	1	5	0		0		1	2	1.75	3.4	8.8	0.06		65	55	108.6	208.1	0.380822	0.978082	1.53425	2.0137	2.53151	3.12603	22.4106	19.0696	22.2537	26.8128
1	48.9973	0	0	0	1	0	0	0	0	1	0	1	0	0	0	0		0	0	0					0		0		0			3.45	8.92	0.3						0.509589	0.684932					20.0312	28.173
0	80.074	1	1	0	1	0	0	0	0	1	0	2	1	1	0	0		1	1	0			1	1	1		0		1	3	1.75	4.3	8.8	0.31	164	41	85	352		0.572603	1.03288	1.53425	2.20274	2.33151		16.2826	12.785	14.0766	14.2965
0	35	0	0	0	1	1	0	0	0	0	0	1	0	0	0	0		0	0	0					0		0		1	3	1.75	3.9	9.1	0.4			40	31		0.383562	0.876712	1.45479	1.89589	2.42192	3.04384	69.1516	69.1516	76.1327	87.5218
0	73.8027	0	1	0	1	0	0	0	0	1	0	2	1	1	0	0		0	0	0					0		0		1	1	1.75	3.31	9.8		57	33		97		0.682192	1.24384	1.5726	2.04931	2.6	2.92603	32.9735	28.4554	24.345	29.4184
0	80.9589	0	0	0	1	0	0	0	0	0	0	1	1	0	0	0		0	0	0					0		0		1	3	0.5	4.56	8.68	1.05		50	48	42	40	0.517808	1.00822	1.54795	2.06301	2.54521	3.04931	15.5095	14.4205	15.5303	14.7825
1	71.9452	1	0	0	1	0	1	0	0	0	0	2	1	0	0	0		0	0	0					0		0		1	3	0.75	2.9	9.1	1.38	180	165		120	99.1	0.528767	1.04658	1.65205	2.25205	2.70411	3.11233	34.4666	34.4666	32.2649	36.4149
0	77.011	0	0	0	1	0	0	1	0	1	0	3	1	1	0	0		0	0	1	5	7.5	1	1	0		1	5000	0			4	10	0.11					80	0.484931	0.887671	1.51507	1.80274	2.2411	2.89863	36.5577	42.0653	37.2245	46.0151
0	76.9397	0	1	0	1	0	0	0	0	1	0	1	0	1	0	0		0	0	0					0		0		0			3.25	9.5		103	104	125	116	138	0.50411	1.11233	1.4274	2.01096	2.51233	2.96438	30.0016	39.5006	35.1523	28.1983
0	44.9507	0	0	0	0	0	0	0	0	0	0	0	0	0	0	0		1	3	1	1	3000	1	1	1		0		1	3	1	3.7	9.5	0.45	36					0.441096	0.80274	1.26849				8.46309	7.97054	6.71842
0	87.8986	0	0	0	1	0	0	0	0	1	0	1	0	0	0	0		0	0	0					0		0		0			4.1	9.4	0.135		66	49	49		0.564384	1.06301	1.56712	1.97808	2.4274	3.00274	35.6284	35.6284	47.3556	42.627
1	65.9069	0	1	1	1	0	0	0	1	0	1	3	1	1	0	0		0	0	0					0		0		1	3	0.25	3.2	9.4	0.114	272	253		164	194	0.534247	1.01918	1.67123	2.01096	2.66849	3.17808	40.8452	55.3473	60.1114	60.1114
0	63.9507	0	1	0	1	1	0	0	0	0	0	1	0	1	0	0		0	0	0					0		0		0			3.5	9.6	0	90	57	70	37	84	0.353425	1.08219	1.44658	2.03288	2.71233	3.1726	36.986	37.2747	38.5106	35.6199
1	64.926	0	1	0	1	1	0	0	0	0	0	1	0	1	0	0		0	0	0					0		0		1	3	0.9	3.3	9.6	2.06	154	110	100.9	160.9	261.4	0.520548	1.07123	1.49589	1.72055	2.39726	3.05205	36.2086	36.2086	27.4535	32.0418
0	73.9151	0	1	1	1	0	0	0	0	1	0	2	1	1	0	0		0	0	0					0		0		1	4	7	3.6	8.5	1.496	113	135	239.9	176.5	224.5	10.3836	11.0603	11.5644	12.0932	12.5836	13.1452	27.1715	33.4461	26.9813	26.9813
0	62.0137	0	0	1	1	0	0	1	0	0	0	2	1	0	0	0		0	0	0			1	1	0		0		1	3	1	3.9	8.9	0.08	150					0.487671	1.00274					19.3159	18.1707	9.10602
1	76.011	1	0	1	1	0	0	0	1	0	0	2	1	0	0	1	500	0	1	1	3	10	1	1	1		0		1	3	0.75	3.3	8.9	1.32	203		159	188	302	0.328767	1.01918	1.63014	2.20274	2.54521	3.12603	22.3011	22.5934	22.145	18.8436
1	50.126	0	1	1	1	0	0	0	0	1	0	2	1	1	0	0		0	0	0					0		0		0			3.9	10.1	0.0104			198			0.367123	0.994521	1.38356	1.72329	2.30411	2.97534	31.2801	35.4134	32.0024	34.4144
0	64.8877	0	0	0	1	1	0	0	0	0	0	1	0	0	0	0		1	1	1	1	3000			1		0		1	3	3.5	3.7	9		100	200	684	328	864	0.547945	1.15342	1.53151	2.05479	2.6137	3.20274	23.2233	17.8076	13.5943	12.0136
0	77.9178	0	0	0	1	0	0	0	0	1	0	1	0	0	0	0		0	0	0					0		0		1	3	1.75	3.4	9.8	0.267		55	38	27		0.580822	1.12055	1.58356	2.2	2.69315	3.20274	65.1982	65.1982	64.7418	64.7418
1	84.1288	0	0	0	1	0	1	0	0	0	0	1	0	0	0	0		0	0	0			1	1	0		0		1	2	1.05	3.3	9	0.416	72	95	99	137.3	114.5	0.558904	1.07671	1.51781	2.01644	2.36164	3.03288	15.5455	17.9245	14.0129	16.5412
1	82.9425	0	1	1	1	0	0	0	1	0	0	1	0	0	0	0		0	0	0			1	1	0		0		1	3	0.75	3.5	8.6	0.08	125	320	364.5	87.8	96	0.605479	1.00822	1.49315	1.95342	2.52055	3.09589	73.7554	80.4151	79.8522	58.7507
1	80.9534	1	1	1	1	1	0	0	0	0	0	2	1	1	0	0		0	0	0					0		0		0			3.2	9.2	0.166	105					0.419178	1.03836	1.57534	2.43562			28.8319	39.3776	39.1019	39.1019
1	54.0137	0	0	0	1	0	0	1	0	0	0	2	1	1	0	0		0	0	0					0		0		1	3	1.75	2.63	9.1	0	202	78	80	78	99	0.638356	1.00548	1.61096	2.06575	2.61096	3.09315	36.854	33.0156	31.4569	31.1402
0	79.8932	0	1	1	1	0	0	1	0	0	0	2	1	1	0	0		0	0	0			1	1	0		1	5000	0			3.3	9.5		101	114	124	122		0.512329	1.06301	1.62192	2.12055	2.61918	2.87671	44.5122	40.1007	36.4785	37.4256
0	54.0904	0	0	0	1	0	0	0	0	1	0	1	0	1	0	0		0	0	0					0		0		0			3.5	9.8	0.15				27.7		0.517808	0.945205	1.52055	1.9589	2.48493	2.97534	88.8731	88.8731	88.251	88.251
1	77.9479	0	1	0	1	1	0	0	0	1	0	3	1	1	0	0		0	0	0					0		0		1	3	1.75	3.6	9.3	0.54	96	118	53			0.542466	1.0411	1.42466	1.76986	2.38356	2.7863	42.3151	52.6723	37.5215
0	42.8164	0	0	0	0	0	0	0	0	0	0	0	0	0	0	0		0	0	0					0		0		0			3.4	9.2	0.15		73				0.509589	1.16438	1.8137	2.19726	2.79178	3.17534	108.062
0	81.8466	0	0	0	1	0	0	0	0	1	0	1	0	1	0	0		0	0	0					0		0		1	2	1	3.6	8.6	0.04	73	65		30		0.583562	1.12055	1.61096	2.07123	2.73699	3.20274	63.4234	63.4234	62.9795	72.6177
1	63.989	0	1	1	1	0	0	1	0	0	0	2	1	1	0	0		1	3	1	5	25	1	1	1		0		1	4	7	4.7	10.1	3.4						0.531507	1.01096					16.7748	13.6736	9.58915
0	82.8356	0	1	1	1	0	0	1	0	0	0	2	1	1	0	0		0	0	0					0		1	5250	0			3.65	10.1		109	116	112	86	72	0.627397	1.18356	1.67123	2.16986	2.63836	3.15616	25.8497	29.4033	22.0724	25.5046
0	65.0219	0	0	0	1	0	0	1	0	0	0	1	0	0	0	1	1000	1	3	0					1		0		1	3	1.5	5.8	9.5	0.27	113	117	230	176	60	0.59726	1.00274	1.69041	2.21096	2.66849	3.18904	15.5175	10.4503	10.6094	8.89411
1	77.0438	0	0	0	1	0	0	0	0	0	0	1	1	0	0	0		0	0	0					0		0		0			2.7	7.84	0.45	45	50	68	62	70	0.506849	1.00274	1.48219	1.99726	2.48767	2.99178	27.3633	25.391	25.2132	27.8875
1	59.9315	0	1	0	1	1	0	0	0	0	0	1	0	1	0	0		0	0	0					0		0		0			3.7	9.3	1.08	43			47		0.591781	1.30959	1.92329	2.55616	3.05753		50.6415	50.2518	47.688	48.0441
0	88.0192	0	0	0	1	0	1	0	0	0	0	1	0	0	0	0		0	0	1	3	7.5	1	2	0		0		0			4	9.1	0.115	102	150		64	126	0.531507	0.942466	1.59726	2.27671	2.68493	3.06575	24.6085	26.2708	27.9534	32.5202
1	52.1233	0	0	0	1	1	0	0	0	0	0	1	0	0	0	0		1	4	0					1		0		1	3	3.5	4.9	9.6	4.6293	132.7					0.487671	1.00548					12.655	12.8054	5.29842
0	96.0192	0	1	1	0	0	0	0	0	0	0	0	0	0	0	0		0	0	1	3	2.5			0		1	5000	0			2.9	8.6	0.24						0.515068	1.03014					26.6121	33.653
0	71.126	0	1	1	1	0	0	0	0	1	0	2	1	1	0	0		1	1	1	1	6000			1		0		0			4.3	9							0.145205						8.43812	7.1887
0	81.9726	0	1	0	1	0	0	0	0	1	0	2	1	1	0	0		0	0	1	3	30			0		0		1	3	3.5	2.9	10	0.177	159	180	158.9	472	263	0.542466	1.07945	1.49315	2.26027	2.68493	3.16164	34.1704	37.1429	33.9312	40.34
0	74.0027	0	0	0	1	0	0	1	0	0	0	2	1	0	0	1	600	1	1	0					1		1	3500	0			3.9	9.4	0.16	131	124	83	137	26	0.539726	1.00548	1.63562	2.07671	2.55068	3.13151	36.138	26.4793	28.0313	25.3433
0	44.0521	0	1	0	1	1	0	0	0	0	0	1	0	0	0	0		1	1	0			1	1	1		0		1	3	0.75	6.4	9.2		254					0.589041	0.857534					7.82228	7.47815	5.28812
1	76.9671	0	1	1	1	0	1	0	1	0	0	2	0	1	0	0		0	0	0					0		0		1	4	3.5	4.5	9.4	0.645						0.465753	1.02192					14.3924	11.5452
0	44.9315	0	0	0	1	0	1	0	0	0	0	1	0	0	0	0		0	0	1	5	18.75			0		0		1	4	7	3.3	8.56	1.05	110					0.49589	1.03014	1.27945				14.3618	9.23432	8.23592	7.47627
1	73.8603	0	0	0	1	0	0	0	0	0	0	1	1	0	0	0		0	0	0					0		0		1	3	0.75	3.46	9		171	251	150	175		0.553425	1.15342	1.75342	2.52603	3.18082		41.0969	45.5678	37.5965	44.9029
0	63.9096	0	0	1	1	1	0	0	0	0	0	1	0	1	0	0		1	2	0					1		0		1	3	1.75	5.4	9.4	1.12	295	367	455			0.520548	1.13699	1.60274	2.14521	2.31233		15.2898	14.0732	10.4873	11.1261
0	57.0164	0	0	0	1	0	1	0	0	0	0	1	0	0	0	0		0	0	1	3	40			0		0		1	4	7	4.2	8.4	0.15		128				0.50411	1.0137	1.22192				11.0852	8.75185	7.41592	6.86778
0	64.9836	0	1	0	1	0	1	1	0	0	0	2	0	1	0	0		0	0	0					0		0		1	3	1.75	3.8	9.4	0.09	40		29	42		0.358904	1.01096	1.4137	2.01644	2.6411	2.92877	50.4247	41.8509	35.3624	30.6689
1	77.0301	1	1	0	1	1	0	0	0	0	0	2	1	1	0	0		0	0	0					0		0		0			2.7	8.4	2.8						0.40274	1.07397	1.63288	2.16712	2.64384		61.6738	46.3427	41.3685	43.2513
1	78.0931	0	1	1	1	0	0	0	1	0	0	3	1	1	0	0		1	1	0			1	1	1		0		1	3	1.75	3.9	10.1		35.7	124.8	71.4	137.6		0.627397	1.10685	1.6274	2.1863	2.71233	3.06575	12.7249	15.7935	15.0862	19.1471
1	85.0411	0	1	0	1	1	0	0	0	0	0	2	1	1	0	1	500	0	1	1	3	20			1		1	2800	0			3	10	2.14				20	20	0.468493	1.03014	1.56164	1.99452	2.56712	3.01918	44.514	44.514	27.8196	33.8598
1	76.0082	0	0	0	1	0	0	1	0	0	0	2	1	0	0	0		0	0	0					0		1	5250	0			3.8	9.3	0.62	228	176	245	185	347	0.40274	1.12055	1.73151	2.15616	2.70411	3.12603	18.217	19.416	17.8932	19.2801
0	67.0027	0	0	0	1	0	0	1	0	0	0	2	1	0	0	0		0	0	0					0		0		0			3.08	10	0.45		60	184	226	63	0.608219	0.958904	1.64658	2.08767	2.54521	3.13973	35.1102	34.8467
1	75.9863	1	0	1	1	0	0	0	0	1	0	2	1	1	1	0		0	0	0					0		0		0			3.9	8.44	0.075	30	29	25	14	12	0.487671	1.03562	1.53425	2.04384	2.53151	3.03836	47.8226	71.3658	55.486	56.0024
0	56	0	1	0	1	0	0	0	1	0	0	1	0	1	0	0		1	3	1	3	30	1	1	1		0		1	3	1.75	5.6	9.3	0.19	56	30	49			0.471233	0.969863	1.50685	1.77534			12.1598	10.7785	9.12262	7.48389
0	48.663	0	1	0	1	1	0	0	0	0	0	2	1	1	0	1	1000	0	1	0					1		0		1	2	1.75	3.1	9.4	0.38	87	70		65		0.561644	1.11233	1.69315	2.09041	2.69041	3.16986	70.4959	62.8232	70.0024	70.0024
1	86.0301	0	1	0	1	0	0	1	0	0	0	2	1	1	0	0		0	0	0					0		0		0			4.2	8.28	0.075		100	120	102	100	0.49863	1.02192	1.50685	2.0137	2.53151	3.01644	23.3846	18.969	15.1809	14.2681
0	63.9205	0	0	0	1	1	0	0	0	0	0	1	0	0	0	0		0	0	0					0		0		0			3	8.9	0.3	4	29	40		40	0.545205	1.03014	1.55342	2.05753	2.57808	3.09041	24.4134	24.5482	28.9436	27.2033
0	76.9507	1	1	0	1	0	0	1	0	0	0	2	1	1	0	0		0	0	0					0		0		0			3.7	9.3	0.38			69.6	102	64	0.561644	1.08219	1.56438	2.20548	2.69041	3.11507	75.6884	75.6884	84.4282	84.4282
1	54.937	0	0	0	1	1	0	0	0	0	0	1	0	0	0	0		0	0	0					0		0		0			3	8.44	1.05	44	50	62	40	51	0.531507	1.05205	1.53151	2.03562	2.54521	3.05753	39.801	43.8226	42.1056	40.0155
1	77.0685	0	0	0	1	0	0	0	0	1	0	2	1	0	0	0		0	0	0			1	1	0		0		1	2	1.75	2.8	9		61	73	91	118.1	163.7	0.545205	1.05753	1.72877	2.05479	2.68767	3.10685	25.3866	26.6709	26.4842	25.2089
1	80.0329	0	0	1	1	0	0	0	0	1	0	2	1	0	0	0		0	0	1	5	7.5	1	1	0		0		1	3	1	3.8	10.8	0.14	26.7	30	43		18	0.465753	0.964384	1.4	2.03836	2.65205	3.09315	23.712	36.9867	30.4829	28.8158
0	74.8904	0	1	0	1	0	0	0	0	0	0	1	1	1	0	0		0	0	0					0		1	8000	0			3.3	9.5		157	118	111	128		0.583562	1.15616	1.75068	2.45205	3.10411		47.5132	38.703	36.5438	38.1051
0	71.6795	1	1	1	1	0	0	0	0	1	0	2	1	1	0	0		0	0	0					0		0		1	2	1.75	4.8	10.1	0.28						0.410959	1.4	1.91781				18.0479	18.0479	51.9267
1	81.0904	1	1	0	1	0	0	0	0	0	0	1	1	0	1	0		0	0	0			1	2	0		0		1	1	1.75	3.7	8	0	190	144	128	238.7	112	0.424658	1.12877	1.46027	1.93973	2.51507	3.0137	22.4867	23.5365	22.3293	21.3687
0	65.1425	0	0	0	1	0	0	0	0	0	0	1	1	1	0	0		1	1	1	1	10000	1	1	1		0		1	2	2.45	3	9		55	161				0.531507	1.14795	1.66301				13.8074	12.9102	17.2107	8.69733
1	64.0247	0	0	1	1	1	0	0	0	0	0	1	0	1	0	0		0	0	0					0		0		0			3.9	9.2	0.46		78	80		57	0.635616	1.09041	1.66849	2.16438	2.64384	3.10137	51.5956	47.0114
1	61.9781	0	1	0	1	0	0	1	0	0	0	2	1	1	0	0		0	0	0					0		0		1	3	2.5	3.6	9.6	0.85	190		173		228	0.536986	1.0137	1.63562	2.07671	2.54795	3.2	23.5891	22.2821	23.2302	23.424
1	62.6712	1	0	0	1	0	0	0	0	1	0	1	0	0	0	0		0	0	0					0		0		1	2	1.75	2.6	9.2	0	49	49				0.791781	1.2274	1.7863	2.33973			48.1787	44.7737	44.7786	44.4603
0	72.9233	1	0	1	1	0	0	0	1	0	0	1	0	0	1	0		0	0	0					0		0		0			2.8	9.2	0.27		116				0.50411	0.912329	1.37534	2.03562	2.59452	3.09589	47.6894	43.2907	39.3036	39.3036
1	75.9562	0	0	0	1	0	0	0	0	1	0	2	1	0	0	1	500	1	1	0					1		0		1	3	1	3.5	8.8	0.92	270	246	228	232	149	0.383562	1.07397	1.65205	2.13151	2.6	3.04384	9.44614	8.96842	10.2425	8.31101
1	40.6575	0	0	0	1	1	0	0	0	0	0	1	0	1	0	0		0	0	0					0		0		0			3.8	9.6	2.3	34	132	58	73	70	0.747945	1.1726	1.8411	2.20548	2.6274	3.09589	28.5878	31.2674	25.298	28.3877
1	61	0	0	0	1	0	0	0	1	0	0	2	1	0	0	0		0	0	0					0		0		0			3.3	9.4	0.08			50		46	0.575342	0.978082	1.64658	2.06849	2.62466	3.06575	57.2883
0	42.9863	1	0	0	1	1	0	0	0	0	0	1	0	1	0	1	500	1	3	1	5	37.5	1	4	1		0		1	3	4.5	4	10	1.9	410	221	39	471	330	0.619178	1.0411	1.63014	2.20548	2.67123	3.0274	17.9786	11.0119	13.8828	12.4902
1	46.0219	0	0	0	1	0	0	1	0	0	0	2	1	0	0	0		0	0	0					0		1	8750	0			2.6	9.4	0.12			69			0.561644	1.08219	1.57534	2.11507	2.82466	3.25205	63.6444	63.6444	58.1412	63.1989
1	69.9534	1	1	1	1	0	0	0	0	1	0	2	1	1	0	0		0	0	1	1	10000			0		0		1	3	0.75	3.1	9.1	0.039	166	96.5		109		0.517808	1.07671	1.57808	2.07123	2.53151	2.64658	34.9522	42.541	38.6426	38.1381
1	73.011	0	1	0	1	1	0	0	0	0	0	3	1	1	0	0		0	0	0					0		0		0			3	8.56	0.15		29	32	25		0.49589	0.983562	1.48767	1.98082	2.49863	3.00822	61.5739	57.5884	46.9623	38.5849
1	68.0575	1	0	0	1	0	0	0	1	0	0	1	0	1	0	0		0	0	0					0		1	6250	0			3.5	10.1	1.8		52		26		0.583562	0.969863	1.64932	2.17534	2.63836	3.10685	89.2787	80.9057
0	70.0603	0	1	1	1	0	0	1	0	0	0	2	1	0	0	0		0	0	0					0		0		1	3	1.75	3.7	9.4							0.520548	0.939726					21.5906	12.979
0	81.0137	0	1	0	1	0	1	0	0	0	0	2	1	1	0	0		0	0	0					0		0		0			4.3	9	0.15		58	60	54	60	0.536986	1.01644	1.51781	2.03288	2.56986	3.06575	21.6511	22.9038	21.4996	20.3747
0	56.0192	0	0	0	1	1	0	0	0	0	0	1	0	0	0	0		0	0	0					0		0		1	2	3.75	4.77	9.64	0.4	196	246	199	230	174	0.682192	1.01096	1.67945	2.18904	2.66027	3.10411	17.0477	17.2493	15.9884	18.3498
1	30.9808	0	0	0	1	1	0	0	0	0	0	1	0	0	0	1	1000	0	1	0					1		1	6160	0			3.9	9.7	0.08			40	23	23	0.493151	1.0137	1.60548	1.99452	2.66849	3.12877	115.84	117.466	115.029	116.097
0	68.989	1	1	1	1	0	0	0	1	0	0	2	1	1	0	0		1	2	1	5	18.75	1	1	1		0		0			4.7	8.8	0.19	91	150				0.520548	0.961644	1.56712				13.7232	12.9893	10.7052	5.77271
0	79.0301	1	0	0	1	0	0	0	0	1	0	2	1	1	0	0		0	0	0			1	1	0		1	35000	0			3.43	10.4	1			145			0.649315	1.00548	1.68767	2.16986	2.66027	3.10411	36.3436	72.397
0	72.9123	1	1	0	1	0	0	1	0	0	0	1	0	0	0	0		0	0	0					0		0		1	4	7	3.2	9.2	4.551	110	132		72		0.358904	0.991781	1.68493	2.01644	2.50959	2.98904	67.5314	67.5314	52.6127	47.3592
0	73.9863	1	0	0	1	0	0	1	0	0	0	2	1	0	0	0		0	0	1	5	18.75	1	1	0		0		0			4.5	8.6	0		12	36			0.558904	1.02192	1.38082	2.05205	2.33973	2.83836	47.3346	67.0239	39.0112	47.0033
0	33.9808	0	1	0	1	0	0	1	0	0	0	2	1	1	0	0		0	0	0					0		1	6160	0			3.9	8.1	5.3			44	31	31	0.515068	0.991781	1.47671	2.06575	2.52603	3.04931	114.982	116.084	124.353	119.465
1	65.9014	0	0	0	1	1	0	0	0	0	0	1	0	0	0	0		0	0	0					0		0		0			3.34	9.4	0.45	53	38	49			0.619178	1.15342	1.72877	2.15616	3.11781		47.0978	48.9408	45.0602	56.9223
1	76.7671	0	0	0	1	0	0	1	0	0	0	2	1	0	0	0		0	0	0					0		0		1	4	14	2.3	9	0.27	29	37.8	59.6	25.8	46.8	0.515068	1.01644	1.52877	2.01096	2.50685	3.00822	47.1779	56.0887	43.3313	46.8477
1	46.6986	0	0	0	1	0	1	0	0	0	0	2	1	1	0	0		0	0	1	3	20			0		0		0			4.1	8.4	0.93	78	45	41	123	123	0.613699	1.11233	1.66575	2.16438	2.65479	3.08493	71.9476	53.4949	49.7395	57.8655
1	55.789	1	1	0	1	0	0	0	1	0	0	2	1	1	0	0		0	0	0					0		0		1	4	14	2.6	9.6	0.24	33.3	51.3	81.2	36.2	35.3	0.49589	0.99726	1.49589	1.99178	2.47123	2.9726	50.5651	46.9915	64.5392	46.6625
0	50.7014	0	0	0	1	1	0	0	0	0	0	1	0	1	0	0		0	0	0					0		1	20000	0			3.7	9.4	0.5	39.3	43	39	46	52	0.605479	1.11233	1.66575	2.16438	2.65479	3.08493	91.0143	102.239	90.3772	101.524
1	36.8137	0	0	0	0	0	0	0	0	0	0	0	0	0	0	0		0	0	0					0		0		0			4	9.2	0.075	23.5	36.7	43.5	42.8	34.4	0.438356	0.953425	1.45479	1.93699	2.43836	2.95069	104.503	101.981	90.2457	90.2457
0	62.6959	0	0	0	1	1	0	0	0	0	0	2	1	0	0	0		1	1	0					1		0		0			3.6	10.1	0.46	89	99	115	143	121	0.613699	1.12603	1.67945	2.18082	2.66849	3.09863	34.6132	26.0489	27.4383	23.1725
0	82.8986	0	1	1	1	0	0	0	1	0	0	2	1	1	0	0		0	0	0					0		0		1	3	0.75	2.59	9.7	0	92		71			0.569863	1.06027	1.55068	2.05753	3.36164		46.3223	48.8567	55.7116	55.0388
1	54.0493	0	1	0	1	0	1	0	1	0	0	3	1	1	0	0		0	0	0					0		1	5000	0			3.3	8.7	0.62	165	57.9	89.8	190	118	0.520548	1.05753	1.57534	2.07123	2.54795	3.0274	26.0211	34.8298	25.8389	22.8472
1	42.874	0	0	0	1	1	0	0	0	0	0	1	0	1	0	0		0	0	1	3	20	1	1	0		0		1	4	7	2.6	9.1	0.9	55.9	37	57	57	222	0.539726	1.00822	1.48767	1.95616	2.47671	3.00274	60.8396	57.5336	53.7585	58.4969
0	64.9315	0	1	0	1	0	0	1	0	0	0	2	1	1	0	0		0	0	1	3	10	1	1	0		1	5000	0			3.5	8.9	0.258	422	89.6	157	113	36	0.531507	1.03288	1.53425	1.96712	2.48767	3	16.396	20.7694	15.3023	20.624
1	54.863	0	0	0	1	1	0	0	0	0	0	2	1	0	0	0		0	0	0			1	1	0		0		1	3	0.75	4	9.3	0.123	160	79	110	143	142	0.731507	1.22466	1.76712	2.25479	2.7726	3.18356	25.0064	34.8225	34.3888	41.3203
1	66.8329	0	1	0	1	0	0	0	1	0	0	2	1	1	0	0		0	0	0					0		0		0			3.3	9.9	0.015	41	31.2				0.463014	0.961644	1.45753	1.93699	2.4274		46.7906	43.4838	40.2963	35.4768
1	64.8164	1	0	0	1	0	0	1	0	0	0	2	1	0	1	0		1	1	0					1		1	2800	0			5.6	9.8	2.35	131	115	95.2	164.5	164	0.545205	1.13151	1.8137	2.30959	2.7726	3.08493	17.5679	23.1234	18.9445	17.6795
0	75.9205	0	0	0	1	1	0	0	0	0	0	1	0	1	0	0		0	0	0					0		0		1	3	0.75	4.5	9.7	0		20		39	54.2	0.49589	1.01918	1.52329	1.89315	2.39726	2.92603	61.1564	66.1194	65.6565	80.5478
1	73.7178	0	0	0	1	0	0	0	1	1	0	3	1	1	0	0		1	1	1	3	20			1		0		0			3.4	9.1	0.7	86	99	144			0.616438	1.11233	1.6137	2.16712	2.65479		34.0401	34.0401	25.8093	19.1496
0	81.989	0	1	1	1	0	0	1	0	0	0	1	0	1	0	0		0	0	0					0		0		0			3.9	9	2.5	44	52	61	33	44	0.60274	1.16164	1.66849	2.10685	2.53699	3.1726	67.8933	65.1051	60.4711	56.7612
1	74.7068	0	0	1	1	0	0	1	0	0	0	2	1	0	0	0		1	1	1	3	60			1		0		1	4	0.5	3.5	8.9	0.49	62	89	92	112		0.624658	1.62466	1.67671	2.17534	2.66575	3.09589	21.6617	21.7527	19.7611	18.3225
1	28.6932	0	0	0	1	0	1	0	0	0	0	1	0	0	0	0		0	0	0					0		0		0			3.7	10	0.22	44	44	41	36	44	0.613699	1.11507	1.66027	2.1589	2.64658	3.07945	39.8613	40.2882	31.2814	46.9435
1	69.9123	1	0	0	1	0	0	0	0	1	0	2	1	0	0	0		0	0	0					0		0		0			2.9	10	0	60	71	114	114		0.589041	1.08767	1.59452	2.32329	2.73699	3.33973	58.8556	55.731	57.3747	60.6941
1	69.874	0	0	0	1	0	0	1	0	0	0	1	0	0	0	0		0	0	0					0		0		0			3	8.8	0.015	37.4	35.7	22.2	50.6	53.3	0.476712	0.980822	1.49041	1.97534	2.45479	2.94795	60.5569	39.7226	34.7269	49.1719
1	64.9973	0	1	1	1	1	0	0	0	0	0	2	1	1	0	0		0	0	0					0		0		1	2	75	1.8	9.2	0.084	102	89	59	66		0.59726	1.06301	1.60274	2.05205	2.63014	3.2411	54.2924	55.7021	49.6818	49.292
1	76.7616	1	1	0	1	1	0	0	0	0	0	1	0	1	0	0		0	0	0					0		0		1	3	0.75	3.1	9.9	0.144	284	163	134	171	161	0.619178	1.26301	1.85479	2.2274	2.69863	3.20548	35.4517	39.7056	40.8508	38.353
0	75.7863	0	1	0	1	0	0	0	0	1	0	2	1	1	0	0		0	0	1	3	7.5			0		0		1	4	3	4.4	9.1	1.395	265					0.517808	0.810959					8.74574	5.54235	5.14595
1	66.8082	0	0	0	1	1	0	0	0	0	0	1	0	1	0	0		0	0	0					0		0		0			4	9.4	0.18		73	50	61	50	0.515068	1.0137	1.50137	1.97808	2.47397	2.91233	94.5329	90.0657	93.8712	93.8712
1	22.9205	0	0	0	0	0	0	0	0	0	0	0	0	0	0	0		0	0	0					0		0		0			3.49	9.4	0.105		10		12		0.509589	1.0274	1.53151		2.66027	3.20274	68.867	81.8744	74.9808	87.7901
0	72.7726	1	0	0	1	1	0	0	0	0	0	2	1	0	0	0		0	0	0					0		1	6250	0			5	9.6	0.18		60	38.9	40		0.528767	1.04658	1.54247	2.0411	2.55342	3.05205	59.5129	57.4237	57.6983	48.8792
1	52.8247	0	1	0	1	1	0	0	0	0	0	2	1	1	0	0		0	0	1	5	30			0		0		1	3	0.5	4.1	9.6	0.315	83.4	96.3	84.7	65.8	125	0.515068	1.01918	1.52877	2.0137	2.49315	2.9863	23.207	23.207	17.4593	21.3669
1	67.9808	0	0	0	1	0	0	0	1	0	0	1	0	0	0	0		0	0	0					0		0		1	2	3.5	2.91112	8.52	0.75	217	130	133	80.7	80	0.523288	0.942466	1.48493	1.94795	2.43562	2.99726	31.41	43.1345	27.3997	40.7932
0	81.937	0	1	1	1	0	0	1	0	0	0	2	1	1	0	0		0	0	0					0		0		1	3	0.75	3.5	9.61	0	126	121	70		115	0.572603	1.09863	1.68219	2.03562	2.49315	2.89589	26.3519	44.7634	27.2256	31.3922
0	42.6959	0	0	0	1	0	1	0	0	1	0	3	1	1	0	0		1	1	1	3	20			1		0		1	3	0.75	3.4	9.1	0.2	205	399	367	201	222	0.619178	1.11233	1.66575	2.16438	2.65479	3.08493	29.9782	21.3559	19.5774	11.5357
1	79.7288	0	1	1	1	0	0	0	0	1	0	1	0	1	0	0		0	0	0					0		0		0			2.6	9.26	0.9	105	79				0.594521	1.03562	1.66027				40.582	43.0634	42.4391	43.4215
1	70.6411	0	0	0	1	1	0	0	0	0	0	1	0	1	0	0		1	1	0					1		0		1	4	3.5	3.7	9.2	4.8	48	39	34	129	146	0.679452	1.09589	1.73973	2.23836	2.72877	3.1589	38.7274	45.5555	34.9625	32.5618
1	77.7178	0	0	1	1	0	0	0	1	0	0	2	1	0	0	0		1	1	1	5	20	1	1	1		0		1	3	0.25	3.2	8.98	0.1	98	198	214	136	144	0.616438	1.11507	1.66849	2.13699	2.65479	3.08767	18.0655	15.7317	16.1478	17.939
0	39.9479	1	1	0	1	0	0	1	0	0	0	2	1	1	0	0		0	0	1	3	30	1	4	0		0		0			4.3	8.8	1.12	420					0.556164	0.731507					12.8496	8.58947	9.07503
1	66.0027	0	1	0	0	0	0	0	0	0	0	0	0	1	0	0		0	0	0					0		0		1	2	1.25	2.67	9.28	0		54	50			0.610959	1.06575	1.65479	2.26027	3.27945		47.4224	47.4224	46.7348	69.6688
0	55.7123	0	0	0	1	1	0	0	0	0	0	1	0	0	0	0		0	0	0			1	1	0		0		0			3.3	9.2	0.3	34	44	47	43	39	0.608219	1.11233	1.66027	2.16164	2.64658	3.07945	101.657	84.0413	97.1081	71.7953
1	71.7452	1	0	0	0	0	0	0	0	0	0	0	0	0	0	0		0	0	0					0		0		0			3.3	9.4	0.15	38.3	33.5	31.8	38.6	33.9	0.536986	1.03288	1.54247	2.0274	2.52329	3.02466	64.0064	71.1066	63.5584	70.6088
0	64.7178	0	0	0	1	0	0	0	0	0	1	2	1	0	0	0		0	0	0					0		0		0			3.2	8.3	1.9	15	44	33	33	35	0.594521	1.00822	1.66027	2.12877	2.64932	3.07945	71.5328	103.498	99.0126	88.5492
0	35.6192	0	0	0	1	1	0	0	0	0	0	2	1	0	0	0		0	0	0					0		0		1	3	0.25	5.2	8.9	0.9	18	18.5	22	34	32	0.660274	1.05753	1.73973	2.21918	2.72877	3.1589	134.468	126.972	126.083	127.788
1	72.8712	0	0	1	1	0	0	1	0	0	0	2	1	0	0	0		0	0	0					0		0		1	2	1.75	3	9.49			39	62	61	59	0.575342	1.07397	1.58082	2.05205	2.55616	3.26575	39.9663	34.2431	36.1788	38.8838
1	47.7014	0	0	0	1	0	0	1	0	0	0	1	0	1	0	0		0	0	0					0		0		1	3	0.75	2.8	9.48	0.5	137	101	94	219	147	0.6	1.11233	1.66575	2.16438	2.65479	3.08493	13.8312	13.8312	16.0839	15.2237
1	60.9808	0	0	0	1	1	0	0	0	0	0	1	0	0	0	0		0	0	0					0		0		0			2.7	9.2	0.299	84	103		150	56	0.534247	1.03562	1.55616	2.03836	2.47945	3.04658	76.6919	59.3396	56.8949	54.9898
0	36.7123	0	0	0	1	0	0	0	0	1	1	2	0	0	0	0		0	0	1	3	5			0		0		1	2	2.5	3.4	9.1	0.015	8.6	28.6	34.1	23.5	38	0.526027	1.02466	1.53425	2.03288	2.55616	3.04931	35.2866	35.2866	40.0829	37.4065
1	47.7699	0	1	0	1	1	0	0	0	0	0	1	0	1	0	0		0	0	0					0		0		0			3.5	8.9	1.575	23.8	31.3	37.4	21.4	31.8	0.515068	0.989041	1.48767	1.98904	2.48767	2.98904	102.953	114.156	107.303	83.5607
1	59.5425	1	1	0	1	0	0	1	0	0	0	1	0	1	0	0		0	0	0					0		0		0			2.5	9.4	0.158	44.17	61		25.3	25.7	0.747945	1.24658	1.73973	2.23836	2.73425	3.23562	62.1452	68.3553	62.8598	75.2707
0	79.9562	0	0	0	1	1	0	0	0	0	0	2	1	1	0	0		0	0	0			1	4	0		0		1	2	35	5.2	10.3	0.42	156	70.4	52		70	0.539726	1.06027	1.53425	2.0274	2.53151	3.09315	26.0425	27.8017	27.6071	29.5824
1	73.7918	1	1	1	1	0	0	1	0	0	0	2	1	0	1	0		0	0	0					0		0		0			2.88015	9.96	0	124	128	155		112.6	0.613699	1.13425	1.72877	2.31233	2.72329	3.03836	64.388	65.0539	58.5006	56.348
1	20.9781	0	0	0	0	0	0	0	0	0	0	0	0	0	0	0		0	0	0					0		0		0			3.8	10	0		70				0.468493	1.01644	1.47397	1.95616	2.34521	3.18082	130.437	137.795	136.831	136.831
0	55.8411	0	0	1	1	0	0	0	0	1	0	1	0	1	0	0		0	0	1	3	25			0	1	0		1	3	3.5	5.9	10.3	0.12	99.4	112	168	50.1	98.5	0.50137	1.00548	1.51507	2	2.47945	2.9726	9.57658	13.3446	15.1585	17.635
0	76.9589	0	0	0	1	0	0	0	0	1	0	2	1	0	0	0		0	0	0					0		0		1	2	1	3.6	8.9	0	245	101.4	200	122		0.575342	1.04658	1.54521	2.00548	2.48493	2.96438	22.2767	26.5967	26.4105	32.5093
1	59.6959	0	0	0	1	1	0	0	0	0	0	1	0	1	0	0		0	0	0					0		1	25000	0			3.2	9.9	0.12	60		25		34.3	0.764384	1.27945	1.77808	2.30137	2.79178	3.30959	104.982	94.6798	92.3517	94.0171
0	44.6959	1	1	0	1	0	0	1	0	0	0	2	1	1	0	0		0	0	0			1	2	0		1	12500	0			1.6	8.8	0.0513	115	115			39	0.523288	1.16986	1.67123	2.04658	2.63288	3.07397	38.164	35.6157	44.0881	44.0881
1	70.9644	0	1	1	1	0	0	0	1	0	0	2	1	0	1	0		0	0	0					0		0		0			3.3	9.2							0.536986	1.50411	1.99452				30.7585	28.7048	26.3133
1	82.7342	1	0	0	1	1	0	0	0	0	0	2	1	0	0	0		1	4	1	3	20			1		0		1	3	0.75	4.15	9.21	2.1	399	173	199			0.6	1.10137	1.65479	2.13973	2.64384		17.699	17.44	16.1287	10.2312
0	65.7945	0	1	0	1	1	0	0	0	0	0	1	0	0	1	0		0	0	0					0		0		1	2	3.5	3.4	8.5	0	62.3	50.7	67.6	22.7	115	0.49863	0.99726	1.49589	1.99178	2.47123	2.9726	41.6132	41.6132	49.7873	45.1951
1	70.7973	1	1	1	1	1	0	0	0	0	0	2	1	1	0	0		0	0	0					0		0		1	4	14	3	9.6	0	81.5	67.5	80.3	65.4	35	0.482192	0.99726	1.49315	1.99178	2.49315	2.98356	49.1984	42.2895	48.854	45.187
0	76.7589	0	0	0	1	0	0	1	0	0	0	2	1	0	0	0		0	0	0					0		0		1	2	1.75	2.6	9.8		71	128				0.594521	1.05479	1.76438	3.26575			46.4216	47.8645	48.0253	41.459
0	72.8493	0	0	0	1	0	0	1	0	0	0	2	1	1	0	0		0	0	0					0		1	5000	0			3.7	9.7	0.356	156	48.2	49	25	54	0.520548	1.03562	1.63562	2.11781	2.66849	3.22466	67.5613	77.9007	67.0884	52.636
0	77.9397	1	1	0	1	0	0	1	0	0	0	2	1	0	0	0		0	0	1	3	15	1	1	0		1	25000	0			3.7	9	0.2	158	56.4	63	132	70.3	0.517808	1.01644	1.52603	2.00822	2.50959	3.05753	15.2058	19.9146	21.9689	19.7752
1	33.7178	0	0	0	1	0	0	1	0	0	0	1	0	0	0	0		0	0	0					0		0		1	2	2.8	3.4	9.6	0	28.4	35.3	28.6	39.8	43	0.531507	1.03288	1.54521	2.0274	2.52329	3.02466	83.6057	75.8941	75.3629	54.4882
1	50.6986	0	0	0	1	0	0	1	0	0	0	1	0	1	0	0		0	0	0					0		0		0			4.1	9.6	0.9	30.5	39	44	44	43	0.608219	1.11507	1.66849	2.16712	2.66575	3.08767	100.857	82.4362	98.8103	85.6083
0	51.9616	0	0	0	1	0	0	0	1	0	0	1	0	0	0	0		0	0	0					0		0		1	2	1.05	3	9.6	0	101	115	66	113	96	0.605479	1.08767	1.66301	2.08767	2.63836	3.27123	55.8167	53.6297	46.3379	44.0139
1	70.8356	1	1	0	1	0	0	1	0	0	0	2	1	1	0	0		0	0	0					0		0		1	4	14	3.8	9.4	0.015	62.3	77.5	102	77	114	0.463014	0.961644	1.45753	1.95342	2.43562	2.93699	23.1267	25.2945	21.127	20.3059
1	60.7096	1	0	0	1	0	0	0	0	1	0	1	0	0	0	0		0	0	1	3	10			0		0		0			4.1	10.1	0.13	23	34	53	43	50	0.621918	1.11233	1.6137	2.16712	2.65479	3.08493	46.7208	50.3655	47.428	40.4323
1	72.6932	0	0	0	1	0	0	0	0	1	0	1	0	0	0	0		0	0	0					0		0		0			2.91	9.4	0.33	32	37	44	44	95	0.630137	1.06849	1.69041	2.18904	2.67671	3.10959	48.5476	46.2993	43.2778	44.5892
1	70.7973	1	1	0	1	0	0	0	0	1	0	2	1	1	0	0		1	2	0					1		0		1	2	1.75	3.5	8.9	2.265	104					0.49863	0.956164					15.0299	10.227	6.3597
1	77.9096	0	0	1	1	1	0	0	0	0	0	1	0	0	0	0		0	0	0					0		0		0			3.1	8.2		51.6	70	57		73	0.594521	1.10411	1.76712	2.41918	2.69041	3.0137	45.6936	40.2286	46.4732	39.947
0	79.8849	0	0	0	1	1	0	0	0	0	0	2	1	0	0	0		0	0	0					0		1	7500	0			5.1	9.5	0.017	116	115	139	88.9	93	0.583562	1.08493	1.56986	2.06301	2.58082	3.07671	32.0725	37.0507	33.6179	36.4806
1	46.9123	0	0	1	1	0	1	0	1	0	0	2	0	0	0	0		1	1	0					1		0		1	4	3	5.2	8.4	0.09						0.336986						13.2514	9.70251
0	75.9863	0	1	0	1	1	0	0	0	0	0	2	1	1	0	0		0	0	0					0		1	6250	0			2.8	9.3	0.2		48.7		49	50	0.512329	1.01644	1.52877	2.00548	2.51507	3	58.1845	46.6742	45.4305	57.7772
0	81.6986	0	0	1	1	0	1	0	0	0	0	2	1	0	0	0		1	1	1	3	20	1	1	1		0		0			3.9	8.5	0.1	37	44	94	113	123	0.635616	1.63836	1.69041	2.19178	2.67945	3.10959	18.4617	20.4198	19.2599	17.4834
0	58.7863	0	1	0	1	0	0	1	0	0	0	2	1	1	0	0		0	0	0			1	1	0		1	12500	0			4.1	9.2	0.4	226	72	139	186	163	0.547945	1.06027	1.58082	2.07123	2.54795	3.02466	18.1235	19.7588	21.5338	19.6205
1	75.8822	0	0	1	1	0	0	0	1	0	0	2	1	1	0	0		0	0	0			1	1	0		0		1	2	50	2.94209	8.56	0.15	246	145	240	270	16	0.575342	1.10411	1.43014	1.90959	2.3863	2.75342	27.874	31.2459	25.6679	36.8228
1	78.0384	1	0	0	1	0	0	1	0	0	0	2	1	1	0	0		1	1	1	3	20	1	1	1		0		1	3	1.75	5	9	1.024	25					0.487671	0.676712					12.8001	13.7026	12.4354
0	76.9699	0	1	0	0	0	0	0	0	0	0	0	0	0	0	0		0	0	0					0		1	2500	0			3.65	9.3	0	114	163	168	160	191	0.610959	1.05753	1.65753	2.05205	2.55342	3.03014	35.68	36.5682	34.3134	35.1448
0	60.7288	0	0	0	1	0	0	1	0	0	0	1	0	0	0	0		0	0	0					0		0		1	4	3	4.1	9.4	0.03	6.7	18.9	24.6	16.4	18.5	0.526027	1.02466	1.53425	2.03288	2.53151	3.03014	47.1625	43.1207	39.3921	42.8188
1	69.6438	0	0	0	1	0	1	0	0	0	0	1	0	0	0	0		0	0	1	3	20			0		0		0			3.2	8.9	0.1	73	32	45	44	44	0.671233	1.13151	1.73699	2.23562	2.72603	3.15342	42.6336	45.8758	48.0863	48.4691
0	68.7562	1	1	0	1	0	0	0	0	1	0	2	1	0	1	0		0	0	0			1	1	0		1	12500	0			3.4	10.7	0.256	84	54.6	112.6			0.717808	1.22466	1.76438	2.26301	2.73425	3.26027	38.7402	42.5884	39.1159	35.508
0	61.5425	0	0	0	1	0	0	1	0	0	0	2	1	0	0	0		0	0	0			1	4	0		1	5000	0			3.7	10	0.18	77	47.9		46	36.8	0.761644	1.26027	1.7589	2.25753	2.7589	3.25479	46.036	51.6585	37.941	56.9872
0	80	1	0	1	1	0	0	0	0	1	0	1	0	0	0	0		0	0	0					0		0		1	3	1	3.4	9.24	0	166	114	132	88	88	0.528767	0.991781	1.3726	2.2411	2.64384	3.06849	31.8061	29.7817	22.906	22.906
0	65.8685	1	1	1	1	1	0	0	0	0	0	2	1	0	0	0		0	0	0					0		0		0			3.8	9.2	0.939	43		231	282	194	0.586301	1.08767	1.58904	2.05205	2.5589	3.06849	34.0986	21.677	25.4429	19.0082
0	61.6986	0	0	0	1	0	1	0	0	0	0	1	0	0	0	0		0	0	0					0		0		0			3.5	9.8	0.2	33	99	49	44	33	0.632877	1.07671	1.67671	2.17808	2.67397	3.09589	96.0124	70.2263	92.6877	83.6583
0	76.0082	0	1	0	1	1	0	0	0	0	0	2	1	1	0	0		0	0	0					0		1	12500	0			4.6	8.9		69	48.7	31	50	27.5	0.616438	1.11233	1.54247	2.10685	2.63014	3.03014	85.5882	85.5882	68.3614	57.7683
1	65.7973	0	1	1	1	0	0	1	0	0	0	2	1	0	1	0		0	0	1	3	30			0		0		1	4	3	4.1	9.3	0.195	222	92.5	72	114	112	0.49863	0.99726	1.49315	1.96438	2.47123	2.94795	23.9599	28.8685	19.5059	19.5059
1	59.8932	0	1	1	1	0	0	1	0	0	0	2	1	1	0	0		0	0	0					0		0		1	4	3.5	3.7	9	2.5	13	22	45	57	17	0.684932	1.21644	1.81644	2.16986	2.61918	3.25205	63.7395	66.2136	60.9992	57.3313
1	72.8548	1	0	0	1	1	0	0	0	0	0	2	1	1	0	0		0	0	1	5	12.5	1	1	0		1	12500	0			3.6	10.7	0.24	605	181	168	175		0.550685	1.06027	1.5726	2.07123	2.11233		32.2853	26.1492	27.2799	30.306
1	77.7288	1	0	0	1	0	1	0	0	0	0	2	1	0	1	0		0	0	0			1	1	0		0		0			4.4	10	0.3	21	98				0.608219	1.10411	1.65753				29.4924	27.9493	25.0922	12.6682
1	61.7178	1	0	0	1	0	0	1	0	0	0	1	0	1	0	0		0	0	0					0		0		0			3.7	9	0.11		23	34.8			0.816438	1.31233	1.79726	2.27945	2.79178	3.30959	66.6576	52.4385	56.6011	56.6011
0	73.937	0	1	0	1	0	0	1	0	0	0	2	1	1	0	0		0	0	0					0		1	12500	0			5.5	9.6	0.717	168	99.5	62.4	185	93	0.550685	0.980822	1.56712	2.06575	2.52603	3.00548	25.2284	18.5933	17.6396	19.3597
1	54.7836	0	0	0	1	0	0	1	0	0	0	1	0	0	0	0		0	0	1	5	12.5			0		0		1	3	1.75	4.3	8.7	0.375	300	137	85.9	147	181	0.50411	1.00274	1.50685	2.00274	2.50685	2.98904	15.4112	14.2045	11.885	15.3033
0	69.926	0	0	0	1	0	0	0	1	0	0	2	1	0	0	0		0	0	0					0		1	1250	0			4	9.7	0.063	45.9	78.4	88.8	78	52.76	0.528767	1.05205	1.55342	2.05205	2.55068	3.06849	54.1068	54.1068	53.7281	48.3632
1	60.8877	0	0	0	1	0	0	1	0	0	0	2	1	0	0	0		0	0	0					0		0		0			3.3	9.26	3.3	37	33	44	44	44	0.621918	1.02192	1.48767	1.9863	2.47671	3.00274	74.2857	73.4986	76.2049	68.5956
1	66.9041	1	0	0	1	1	0	0	0	0	0	1	0	0	0	0		0	0	0					0		0		1	4	14	3.9	8.66	2.84						0.789041						19.2094	12.4852
0	82.7123	0	0	0	1	0	0	1	0	0	0	2	1	1	0	0		1	1	1	5	25			1		0		1	3	1	3.4	8.94	0.8	272	402	172	143	169	0.635616	1.07123	1.67671	2.17534	2.66575	3.09589	15.068	13.6007	15.8717	14.034
1	52.7233	0	0	0	1	0	0	1	0	0	0	1	0	0	0	0		0	0	1	3	10			0		0		1	2	60	3.5	8.7	0.075	20.4	37.6	105	40.8	70.8	0.526027	1.02466	1.53425	2.03288	2.52877	3.03014	25.1736	20.7695	19.9139	16.9451
0	68.7808	1	0	1	1	0	0	1	0	0	0	2	1	0	0	0		1	2	0					1		0		1	4	6	5.4	7.3	1.995	602					0.506849	0.819178					15.5859	14.4513	6.56653
1	64.7151	1	0	0	1	0	0	0	0	1	0	2	1	1	0	0		0	0	0			1	4	0		0		0			3.8	9.4	6.4	57	36	43	44	89	0.59726	1	1.66301	2.09589	2.65205	3.08219	58.8479	67.2467	74.1833	74.1833
1	71.8932	1	0	0	1	0	0	0	0	1	0	1	0	0	0	0		0	0	0					0		0		1	2	1.25	2.5	9.2	0	99	137	109			0.569863	1.06849	1.8274	2.34247	3.39452		46.9236	50.4429	47.7093	48.4794
1	69.9041	1	1	1	1	1	0	0	0	0	0	2	1	1	0	0		1	1	1	3	7.5			1		1	5000	0			3.4	9.6	0.75	200	276	179	222	85	0.567123	1.1589	1.6411	2.15616	2.84658	3.21096	19.8082	23.2786	10.2871	20.6809
1	87.0164	0	1	0	1	0	0	0	0	1	0	2	1	0	0	0		0	0	1	3	10			0		1	12500	0			3.4	8.3	0.503	382					0.534247	1.01918	1.50411	2	2.51507	3.03014	52.1924	27.6297	40.3212	32.7568
1	78.8027	0	1	1	1	0	0	0	0	1	0	1	0	1	0	0		0	0	0			1	1	0		0		1	3	0.75	3.87117	9.56	0.75	316	216	185	112	207	0.572603	1.14521	1.55616	2.04658	2.44658	3.16164	22.2517	21.868	14.1085	21.9996
0	63.0548	1	0	0	1	0	0	0	0	0	0	1	1	0	0	0		1	1	1	3	20			1		0		1	3	0.25	4	7.7	1.5	402	332	347	192	121	0.580822	1.16712	1.58904	2.00822	2.44932	3.09041	14.5111	10.6249	9.99846	10.8479
1	74.9096	1	1	1	1	0	0	0	1	0	0	2	1	1	0	0		0	0	0					0		0		1	3	0.75	3.25178	8.96	0.95						0.558904	0.958904	2.05205				23.0706	23.4845	26.2269
1	82.7233	0	0	0	1	0	0	0	0	1	0	1	0	1	0	0		0	0	0					0		0		1	3	1	2.88015	9.12	0.1	55	215	166	222	177	0.610959	1.11233	1.66575	2.16438	2.66301	3.08493	53.7904	47.5337	47.6004	47.201
1	68.0219	0	1	1	1	0	0	1	0	0	0	2	1	1	0	0		0	0	0					0		1	6250	0			2.7	9.8	0.197		69.9		154	60	0.536986	1.05205	1.45753	1.95616	2.47123	2.9726	51.8334	54.531	63.9518	58.1417
1	74.9151	0	0	0	1	0	0	0	0	1	0	2	1	0	0	0		0	0	0					0		1	12500	0			3.2	8.5	1.08	200	296.3	143	120	128	0.421918	1.03836	1.55068	2.03014	2.56712	2.98904	31.8215	22.4734	28.9145	26.8879
1	68.7342	1	1	1	1	0	0	0	0	1	0	1	0	1	1	0		0	0	0					0		0		0			3.2	9.4	1.41	21.7	18.9	30.7	20.5	28.9	0.526027	1.02466	1.53425	2.03288	2.52877	3.03014	89.6799	72.6266	64.917	53.879
1	74.737	1	0	0	1	0	0	1	0	0	0	2	1	0	0	0		0	0	0					0		0		1	2	60	3.4	9.2	0	24.5	46.7	66.5	33	43.9	0.526027	1.02466	1.53425	2.03288	2.52877	3.03014	62.6753	56.8943	51.6544	56.4961
1	63.7123	0	0	0	1	0	0	1	0	0	0	1	0	0	0	1	1000	0	1	0					1		0		0			3.9	9.1	0.6	32	44	54	51	44	0.605479	0.972603	1.66575	2.16712	2.65479	3.08493	75.2344	56.6964	64.0096	62.2003
1	83.8192	0	0	0	1	1	0	0	0	0	0	2	1	0	0	0		0	0	1	3	15	1	1	0		0		1	4	6	3.4	9.4	4.383	223	169	170	261	224	0.726027	1.19726	1.85205	2.15068	2.61644	3.12603	26.3624	24.2108	21.9053	25.2576
0	59.9288	0	0	0	1	0	1	0	0	0	0	1	0	1	0	0		0	0	0					0		1	12500	0			2.3	9.1	0.85	79	36	37.8	41.5	28.9	0.528767	1.05479	1.54521	2.04384	2.53973	3.06027	47.4283	43.3637	43.0601	39.6141
1	63.6877	1	0	0	1	0	0	0	0	0	0	1	1	0	0	0		0	0	0			1	1	0		0		0			3.9	9.7	0.1	45	31	34	44	54	0.580822	1.07945	1.69041	2.19178	2.68767	3.10959	75.2474	64.472	65.9288	75.5502
0	82.8137	0	0	0	1	0	0	0	1	0	0	2	1	1	0	0		0	0	0					0		0		0			3.8	9.9	0.2	84	38	44	123	108	0.610959	1.02192	1.57534	2.05479	2.5726	3.1589	49.9724	49.9724	37.309	44.1771
0	43.7616	0	0	0	1	0	0	1	0	0	0	1	0	0	0	0		0	0	0					0		0		0			3.2	8.9	0.06	34.6	45.2	35.3	48.9	28.2	0.515068	1.01644	1.49315	2.00548	2.48767	3.00822	53.1324	58.5311	41.0473	52.7604
0	79.8411	0	1	1	1	0	0	0	1	0	0	1	0	0	1	0		0	0	1	3	10			0		0		0			3.46	9.8	0	55	55	34	32	32	0.578082	1.09863	1.41644	1.85753	2.43288	2.93151	32.0824	36.749	32.346	34.4431
1	22.7178	0	1	0	1	1	0	0	0	0	0	3	1	0	0	0		0	0	0					0		0		0			3.9	9.1	2.265	29.3	38.3	28	25	25.1	0.49863	1.02192	1.53699	2.03288	2.51507	3.04931	68.9652	59.2804	45.5943	45.5943
1	62.737	0	0	0	1	0	0	0	1	0	0	2	1	0	0	0		0	0	0					0		0		0			2.9	8.8	0	33	28.6	43.8	37.1	45.2	0.531507	1.03288	1.54795	2.03014	2.53151	3.03014	68.1876	68.1876	56.1974	61.4649
1	72.5123	1	1	0	1	0	0	1	0	0	0	2	1	1	0	0		0	0	0					0		0		1	2	1.05	3.6	9.4		118	41.6	28.9		20.4	0.90137	1.42192	2.16986	2.77534		3.27397	58.8839	65.6412	56.3363	53.3886
1	47.7014	1	0	0	1	1	0	0	0	0	0	2	1	0	0	1	1000	1	1	0					1		0		1	4	3.5	3.8	8.4	5.2	122	83	113	162	155	0.605479	1.11233	1.66575	2.16712	2.66301	3.08493	34.5125	27.2077	38.4767	32.0669
1	25.7397	0	1	0	0	0	0	0	0	0	0	0	0	1	0	0		0	0	0					0		0		0			4.2	9	0.015	9.8	39.5	34	20.8	35	0.509589	1.00274	1.49863	2.0137	2.51233	3.00274	88.4249	98.2339	79.707	97.5462
0	39.4904	0	0	0	1	1	0	0	0	0	0	1	0	0	1	0		0	0	0					0		0		0			3.9	9.64	0.9	44	41	44	44	34	0.805479	1.29315	1.87123	2.33973	2.86027	3.29041	104.772	110.617	77.4621	97.7824
1	57.8301	1	1	0	1	0	1	0	0	0	0	2	1	0	0	0		1	2	1	3	60	1	1	1		0		1	4	5	6.8	7.9	2.76	190					0.506849	0.668493					9.69178	7.34282	6.21644
0	69.7616	0	1	0	1	1	0	0	0	0	0	1	0	1	0	0		0	0	0					0		0		1	2	1.4	4.1	9.5	0.06	30.3	26.7	39.9	40.9	43.6	0.515068	1.03288	1.52877	2.01096	2.50411	3.00548	90.2843	69.0427	79.0516	68.5594
1	64.7863	0	0	0	1	0	0	1	0	0	0	2	1	0	0	0		0	0	0					0		0		0			2.7	8.6	1.125	56.2	58.8	73.6	78.7	85.3	0.49863	0.983562	1.48219	1.98082	2.48493	2.99726	32.2994	27.6741	26.2078	27.4804
1	69.7781	1	1	1	1	0	0	1	0	0	0	2	1	1	0	0		0	0	0					0		0		1	2	1.75	2.8	8.7	0.375	31.1					0.49863	0.994521	1.49041				89.0247	92.5812	80.3349
1	66.8356	1	1	1	1	1	0	0	0	0	0	1	0	1	0	0		0	0	0					0		0		1	2	2.8	2.5	9.2	0.045	48.6	20.8	28	41.9	48	0.493151	0.969863	1.45479	1.93973	2.45753	2.94521	73.6017	73.6017	65.7886	65.7886
0	63.7151	0	0	0	1	0	1	0	0	0	0	1	0	0	0	0		0	0	0					0		0		0			3.4	9.2	0.53	33	41	35	49	44	0.59726	0.884932	1.66301	2.16164	2.64932	3.08219	44.1235	37.0473	54.3277	52.0902
0	55.7863	1	0	1	1	1	0	0	0	0	0	1	0	1	0	0		0	0	0					0		0		1	2	1.75	4	9	1.755	30	17.6	27.9	18.5	26.9	0.50137	1	1.49041	1.96986	2.46849	2.96712	59.757	67.0552	44.3316	53.4136
1	75.9288	0	1	0	1	1	0	0	1	0	0	3	1	0	1	1	2000	1	1	1	3	10	1	4	1		0		1	4	3	5.2	8	3.7						0.169863						9.65231	5.16035
1	60.4219	1	1	0	1	0	0	0	0	1	0	2	1	0	0	0		0	0	0					0		1	5000	0			2.6	9.2	0.005	131	127	131	36.2		0.863014	1.39178	1.89863	2.4	2.87945	3.39452	62.913	76.9936	76.4546	78.1696
0	64.8082	0	0	0	1	0	0	1	0	0	0	2	1	0	0	1	1000	1	1	0					1		0		1	2	1.75	4.1	7.4	0.06	8.9	8.5	10.3	10.5	11.5	0.487671	0.986301	1.48219	1.97808	2.45753	2.9589	65.2983	50.4869	38.2793	32.9037
1	82.9151	0	0	0	1	1	0	0	0	0	0	1	0	0	1	0		0	0	0					0		0		1	4	3.5	3.9	8.6	3.9	89	79	133	66	69	0.69589	1.20822	1.72329	2.17534	2.61918	3.24384	30.0825	26.9493	26.7607	26.7607
0	27.6932	0	0	0	1	1	0	0	0	0	0	1	0	0	0	0		0	0	0					0		0		0			3.3	9.2	0.07	45	35	32	44	33	0.610959	1.10685	1.66027	2.1589	2.59726	3.07945	92.7809	120.174	92.1314	92.1314
0	64.9452	1	0	0	1	0	0	0	1	0	0	1	0	1	0	0		0	0	0					0		0		0			3.6	9.4	0.2	96.5	34	47	72	45	0.673973	1.12055	1.43288	1.93425	2.41918	3.09315	62.8769	62.8769	62.4367	62.4367
0	70.9342	1	1	1	1	0	0	0	0	1	0	2	1	0	0	0		0	0	0					0		0		1	4	3	4.5	9.9	0	44.4	34.5	47.7	24.8	32.4	0.49863	0.969863	1.44932	1.91507	2.39452	2.88493	53.725	48.3604	43.5925	39.8566
0	71.9288	0	0	0	1	0	0	0	1	0	0	1	0	1	0	0		0	0	0					0		0		1	3	0.75	3.51	9.8	0	125	111	114	103	104	0.536986	1.01644	1.42466	1.92329	2.45479	3.05205	30.2246	29.4145	30.4306	31.7494
0	68.7206	0	0	0	1	0	0	0	0	1	0	2	1	1	0	1	600	1	1	0			1	1	1		1	10000	0			2.8	9.09	0.05	74	72	81	233	124	0.605479	1.10685	1.66027	2.16164	2.65753	3.07945	30.7025	29.1047	27.984	33.1883
1	74.9836	0	0	0	1	0	0	0	1	0	0	2	1	1	0	0		0	0	0					0		0		0			2.6	9.6	0.11			73	70	44.8	0.509589	1.01644	1.51507	2.03014	2.50137	3.2274	63.203	77.0637	70.569	69.0208
1	84.0411	1	0	1	1	0	0	1	0	0	0	2	1	0	0	0		0	0	1	3	20	1	1	0		1	5000	0			3.5	9.7	0.88	146		118	122		0.424658	1.0137	1.44932	1.87945	2.38356	3.01918	32.8465	31.659	27.2648	18.507
1	82.9726	0	1	1	1	0	0	1	0	0	0	2	1	1	0	0		0	0	0					0		0		0			3.2	9.2	1.102	150	170	207	148	170	0.517808	1.10137	1.38356	1.99452	2.47397	3.08767	24.3552	28.4258	23.3906	26.7499
0	37.9452	0	1	0	1	1	0	0	0	0	0	1	0	0	0	0		1	4	1	3	10	1	1	1		1	12500	0			5.3	8.2	0.65	459					0.515068	0.857534					10.8594	11.1279	7.43545
0	66.0164	0	1	0	1	0	0	0	1	0	0	2	1	0	1	1	500	1	1	0					1		0		1	4	7	4.3	8.7	0.212	167	90	58.7	95.6	95.2	0.539726	1.05753	1.56438	2.07123	2.61096	3.05205	22.7978	28.7217	25.2702	28.5206
1	86.9973	0	0	1	1	0	1	0	0	0	0	2	1	0	0	0		0	0	1	3	13	1	4	0		1	12500	0			4.4	9.2	0.54	106					0.531507	1.03288	1.49863	2.02466	2.38904		23.6763	22.5798	20.5002	22.4218
0	71.9753	0	0	1	1	0	0	0	0	0	0	1	1	0	0	0		0	0	0					0		0		0			2.7	9.8	0	55	76				0.723288	1.05479	1.64384	3.04931			37.2561
0	42.9616	0	0	0	1	1	0	0	0	0	0	2	1	0	0	1	2000	0	1	0					1		1	3750	0			5.6	8.1	0.5	32	16.4	23	23	21	0.60274	1.13699	1.59178	2.08767	2.52603	3.16986	89.3079	79.0762	104.859	49.7979
1	65.8466	0	0	0	1	1	0	0	0	0	0	1	0	0	0	0		0	0	0					0		0		1	2	1.75	2.2	8.7	1.26	68.6	59.1	85.5	104	77	0.50137	1.00548	1.51507	1.99726	2.47945	2.96986	90.6762	83.1666	73.596	94.5075
1	74.7781	1	1	0	1	0	0	0	1	0	0	2	1	0	0	1	500	1	1	0					1		1	5000	0			2.6	9.2	0.1		60		17.4		0.523288	1.0274	1.52603	2.03562	2.54795	2.96986	78.109	78.109	77.5622	77.5622
1	75.7096	0	0	0	1	0	0	1	0	0	0	1	0	1	0	0		0	0	0					0		0		0			3.49	9.12	4.5	47	40	34	101	111	0.616438	1.12329	1.67671	2.17808	2.66575	3.09589	43.9621	40.8551	32.162	28.1501
0	37.7863	0	0	0	0	0	0	0	0	0	0	0	0	0	0	0		0	0	0					0		1	12500	0			3.5	10	0.166			36.4		31.2	0.50137	1.01918	1.53425	2.01644	2.49863	3.0137	85.2835	90.0466	98.9599	98.9599
1	83.7507	0	0	1	1	0	1	0	0	0	0	2	1	0	0	0		1	1	1	5	7.5			1		0		1	3	1.5	3.4	8.9	0.35	69	54	47	123		0.6	1.03014	1.6411	2.14247	2.63014	3.06027	28.2709	28.2709	12.846	10.1584
1	74.8	1	1	1	1	1	0	0	0	0	0	2	1	1	0	0		1	1	1	3	30			1		0		1	4	14	5.3	10.3	1.5	71					0.567123	1.25205					19.8874	15.0674	8.22076
1	80.8192	0	1	1	1	0	0	1	0	0	0	2	1	1	0	0		0	0	0			1	1	0		1	5000	0			3.1	8.9	0.07	65	84			116	0.610959	1.12055	1.61644	2.11233	2.45479	2.91507	48.5814	42.0939	54.1331	47.0455
0	72.7452	0	0	0	1	0	0	1	0	0	0	2	1	0	0	0		0	0	0					0		0		1	2	60	3	9.1	0	25.5	37	32.3	35.9	33.9	0.517808	1.01644	1.52603	2.02466	2.54247	3.03836	59.5244	43.3449	47.4148	47.4148
1	82.726	0	0	0	1	0	0	0	0	1	0	2	1	0	0	0		0	0	0					0		0		0			3.1	9.7	0.07	32	32	46	44	44	0.60274	1.06849	1.66301	2.15616	2.66027	3.08219	66.5588	59.2548	72.4734	73.3505
0	69.7781	0	0	0	1	0	0	1	0	0	0	2	1	0	0	0		0	0	0					0		0		1	3	1.75	4	9.2	0	19.7	28.5	26.3	24.4	17.6	0.515068	1.01644	1.51233	1.99452	2.49315	2.99452	60.7781	60.7781	43.948	53.7839
0	63.7753	0	1	0	1	0	1	0	0	0	0	2	1	0	0	0		0	0	1	3	60			0		0		0			4.3	9.2	0	24.6	30	37.1	21.2	37.5	0.509589	1	1.49041	1.98904	2.51233	3.01096	31.1484	38.8298	38.558	38.558
1	60.8	0	0	0	1	1	0	0	0	0	0	1	0	1	0	0		0	0	0					0		0		1	3	0.75	3.5	10	0.77	77	45	127	124	126	0.610959	1.10685	1.57534	2.07397	2.56438	3.14521	39.4072	37.9608	40.6709	39.3805
1	69.9096	0	1	0	1	1	0	0	0	0	0	1	0	1	0	0		0	0	0					0		1	7000	0			3.8	9.24	0.45	105	156	95.3	81.5	112	0.463014	0.942466	1.46027	1.89863	2.4	2.89315	24.324	28.9182	25.2813	24.1537
[truncated: 71 more columns]
